# Supplementary material for: Untargeted metabolomics profiling of oat (Avena sativa L.) and wheat (Triticum aestivum L.) infested with wheat stem sawfly (Cephus cinctus Norton) reveals differences associated with plant defense and insect nutrition
Source: Front Plant Sci. 2024 Jan 24;15:1327390. doi: 10.3389/fpls.2024.1327390 (PMC10848266; doi:10.3389/fpls.2024.1327390)
Supplement: Supplementary Figure 1 — Experimental setup for greenhouse infestation by WSS [file DataSheet_1.xlsx]

## Sheet: ST1. Oatwheat_log2_FC
compound	Dane control vs. infested log2FC	Otana control vs. infested log2FC	Choteau control vs. infested log2FC	Conan control vs. infested log2FC	Reeder control vs. infested log2FC	Scholar control vs. infested log2FC
1-(β-D-ribofuranosyl)-nicotinamide	-0.00363461	0.0684367	1.07731	0.0903869	-0.669322	0.275959
1-(2-amino-2-deoxy-α-D-glucopyranosyl-1D-myo-inositol	-0.00511636	0.377435	-1.13459	-1.05979	-1.26093	0.18323
([1-(2-amino-7-methyl-4-oxo-7,8-dihydro-3H-pteridin-6-yl)]ethyl-4-(β-D-ribofuranosyl)aminobenzene 5'-phosphate	-0.118398	-0.0722316	-0.482207	-0.324281	-0.0433174	0.9252
1-16:0-2-18:1-diacylglycerol-trimethylhomoserine	-0.0422397	-1.59273	0.656107	2.37434	0.692328	0.706971
1-16:0-2-lysophosphatidylcholine	-0.0262151	0.219118	0.603696	0.101348	0.644146	-0.584477
1-18:0-2-18:1-phosphatidylethanolamine	1.55239	1.97776	0.412189	0.201047	-0.448143	-0.219115
1-18:1-2-16:0-phosphatidylglycerol	0.0350091	-0.188022	0.527828	0.0746598	0.312939	-0.0736737
1-18:1-2-18:1 phosphatidate	0.419761	-0.201155	1.07878	-0.965439	0.571069	0.430196
1-18:1-2-18:1-phosphatidylethanolamine	0.454912	2.13594	0.488698	-0.268547	0.938785	0.154988
1-18:1-lysophosphatidylethanolamine	3.02773	0.215204	0.103295	0.205425	1.44889	-0.135787
1-18:2-2-16:1-phosphatidate	-0.107392	0.759365	0.814712	-0.0683871	2.34022	0.412098
1-18:2-2-16:2-monogalactosyldiacylglycerol	0.365874	0.713911	1.10803	-0.410972	2.26491	0.160569
1-18:2-2-18:2-digalactosyldiacylglycerol	0.607213	-0.729444	1.42184	-1.72644	2.36096	1.56887
1-18:2-2-18:2-monogalactosyldiacylglycerol	0.858712	0.631168	1.18569	-0.448846	2.50218	0.309216
1-18:2-2-18:3-digalactosyldiacylglycerol	0.550178	-0.561637	0.90949	-1.65911	3.28581	1.82447
1-18:2-2-18:3-monogalactosyldiacylglycerol	0.0259943	0.331899	0.403457	-0.0195035	0.0232743	-0.0551976
1-18:3-2-18:2-monogalactosyldiacylglycerol	0.116322	1.02525	0.342927	-0.12788	0.190299	0.0980907
1-18:3-2-trans-16:1-phosphatidylglycerol	0.00836743	1.30126	0.323406	-0.305429	1.18709	0.492524
1,2-di-O-sinapoyl-β-D-glucose	0.196977	-0.409048	-0.267821	-0.0345845	-0.0452591	0.108393
1,2-dibutyrin	0.0826631	0.127467	0.145548	-0.238724	-0.167536	0.239123
1,2-dioctanoyl-1,2,6-hexanetriol	0.174792	-0.312955	0.10669	0.129346	-0.125497	0.00409364
1,2-dioctanoyl-1-amino-2,3-propanediol	-1.73435	-0.808986	-1.38867	-1.34941	-0.374819	-0.944323
1,2-dioleoylglycerol	0.624928	0.850181	-0.580458	0.868408	-2.01965	0.394331
1,2-dipalmitoylphosphatidylcholine	0.302455	2.45508	1.22888	-1.38647	2.40114	0.415102
1,2-dipalmitoyl-phosphatidylglycerol-phosphate	-0.035161	0.252657	0.181353	0.330934	0.038204	-0.193886
1,3,5-trimethoxybenzene	0.43599	-0.693496	1.03656	0.157299	0.252588	-0.413024
1,3,7-trimethyl-5-hydroxyisourate	0.265461	-0.5356	-1.32541	0.016484	-1.2484	-0.773379
1,3-dihydroxy-N-methylacridone	-0.331826	0.0327268	0.128048	-0.503378	0.40345	-0.0477355
1,3-dioctanoylglycerol	0.858985	-0.0594358	-0.443178	-0.693007	-0.900659	0.387683
1,4-β-D-glucan	0.549426	0.352768	-1.28703	-0.277031	-0.599476	-0.756922
1,4-dihydroxy-6,7,8-trimethoxy-2-methylanthraquinone	-0.258396	1.05977	-0.110312	-0.244711	0.641535	0.58651
1,4-naphthoquinone	-0.500837	-0.368736	0.584956	-0.175421	0.823277	0.139362
1,5,7-trihydroxy-6,8-dimethoxyanthraquinone	-2.75272	0.0256976	2.28048	0.282113	2.01943	0.582134
1-kestotriose	-0.346183	0.556965	-1.0056	-0.535296	-1.53435	-0.492234
1-methoxy-3-indolylmethyl glucosinolate	0.230278	-0.522695	-0.885761	0.16919	-0.750243	0.29864
1-monopalmitoylethylene glycol	-0.00170334	0.793041	0.166974	0.0160953	0.397947	-0.236906
1-naphthol	-0.0750407	0.28748	-0.127866	-0.0600258	0.643448	-0.288735
1-O-galloyl-β-D-glucose	-0.72331	-0.93565	-0.942951	-2.54755	-0.109648	0.809777
1-oleoyl-2-lyso-glycerone phosphate	0.299692	0.560234	0.981543	0.31494	1.50162	0.406848
1-oleyl-2-lyso-phosphatidate	0.706412	0.687803	-0.00491573	0.411227	0.840807	0.313804
1-phenyl-7-(3,4-dihydroxyphenyl)-hepta-1,3-dien-5-one	-0.0266922	-0.0917928	0.222445	0.0780854	0.0110204	0.0995967
1-pyrroline	1.14512	0.397001	-3.12453	-3.48804	0.767245	-3.24349
10β,14β-dihydroxytaxa-4(20),11-dien-5α-yl acetate	-0.541384	-0.694555	0.967795	-1.17413	1.37072	0.537828
10-deacetyl-2-debenzoylbaccatin III	1.73019	0.359881	-0.783726	0.230883	-1.22702	-0.403565
10-deoxysarpagine	-0.956694	-0.552857	-1.59746	-1.04645	-0.489664	-1.94086
10-hydroxydihydrosanguinarine	-0.47772	0.65044	-0.58478	0.0224154	-0.300681	0.377892
10-methyl-5,6,7,8-tetrahydropteroylglutamate	0.10248	0.0222675	-1.56302	-1.35486	0.310592	-0.28
11-dehydro-15-oxo spinosyn macrolactone	0.546877	-0.0893209	-0.970619	-1.10611	0.376414	0.49127
11-oxo-β-amyrin	0.213418	-0.006083	0.054825	0.27829	0.0151979	0.0391851
12-hydroxydihydrochelirubine	0.213606	0.328399	-1.32359	-0.187099	-0.200375	-0.523304
13-apo-β -carotenone	0.492233	-0.0849045	0.572887	-0.976458	0.716031	0.0481125
14,15-epoxyemindole-SB	0.137878	0.153686	-0.206696	0.610395	-0.134551	-0.171125
15,16-dihydrobiliverdin	0.989366	N/A	-2.71018	-0.98568	-1.87665	-2.14646
16-epivellosimine	-0.069332	-0.0785079	-0.375738	0.396772	0.189238	0.254832
16-feruloyloxypalmitate	-0.0274574	-0.613205	0.133035	-0.438824	-0.0909943	0.229605
16-methoxytabersonine	-0.330607	-0.366797	0.0137659	-1.10546	1.22945	0.539433
17-O-acetylajmaline	0.293597	-0.0223089	-0.132061	-0.793367	0.367404	-0.0198101
17-O-deacetylvindoline	0.460974	0.191446	-2.18644	-0.689694	-0.644943	0.457771
17-oxosparteine	0.239682	0.419147	0.600572	-0.0588602	0.08087	-0.423936
(1E,6E)-1-(4-hydroxyphenyl)-7-phenylhepta-1,6-diene-3,5-dione	-0.106074	-0.173551	-1.67662	-1.59819	1.05036	-0.345827
2-(2-methylpyridin-3-yl)ethanol	0.13231	-0.0978802	0.95372	-1.18828	1.30979	-0.0884503
2-(3,4-dihydroxyphenyl-5-hydroxy-3-decanone	0.0583612	0.052795	0.186214	0.248662	-1.45841	0.0995218
2-(3-benzoylphenyl)-3,5,7-trihydroxychromen-4-one	-0.0551849	0.455962	0.461398	0.968594	0.168235	0.693093
2-(4'-methylthio)butylmalate	-0.291328	0.0538555	-0.19989	-1.01151	0.614113	0.398554
2-(5'-methylthio)pentylmalate	0.186406	-0.0278656	1.37676	1.42105	0.315748	0.00520324
2'-deoxycytidine-3'-monophosphate	0.939436	0.344816	-0.28577	-0.0458148	0.66354	0.00320905
2'-deoxyguanosine	0.395975	0.462912	-0.58479	0.117121	-0.38774	-0.635773
2-omega-hydroxy-C22:0-LPA	1.19608	-0.358093	1.63766	0.145757	3.99818	1.88773
2,2'-dipyridyl	0.865533	0.211681	-1.51996	-0.287926	0.180899	-0.570701
2,3-dioctanoylglyceramide	0.206248	-0.0534825	0.0266828	0.332678	0.0247745	0.10162
2,4-diamino-6-ethyl-5,3'-(2-trifluoromethyl-4-sulphonamidophenoxy)prop-1'-yloxypyrimidine	0.430619	0.162797	-0.0319263	1.45188	0.515327	-2.78427
2,4-dihydroxycinnamate	N/A	-1.46668	-2.14875	0.136383	0.498743	-2.59247
2,5-diamino-6-(5-phospho-D-ribosylamino)pyrimidin-4-3H-one	0.519338	0.132129	-1.40593	-0.593336	-0.0994473	-0.0743678
2,5-dihydroxybenzoate 5-O-β-D-glucoside	-1.71634	0.640802	-0.91504	0.378371	0.341616	-0.346685
2α,7β-dihydroxytaxusin	0.164939	-0.0387067	0.109951	-0.0984634	0.970431	0.230199
2α-hydroxytaxusin	1.19312	-0.729684	0.0891655	-1.57575	0.963521	0.486508
2-amino-3,7-dideoxy-D-threo-hept-6-ulosonate	0.147907	0.100927	0.449529	-2.38672	0.316294	0.278556
2-amino-4-carboxypyrimidine	0.491995	0.421971	-0.397327	-0.0268714	-0.185529	-0.134284
2-amino-6-hydroxymethyl-7,7-dimethyl-7,8-dihydropteridin-4-one	0.202027	0.0769121	0.189174	-0.282932	-0.122995	-0.0906116
2-butyl-4-hydroxy-5 methyl-3(2H)-furanone	0.385787	0.498106	-0.205329	0.261747	-0.000907712	-0.103773
2-C-methyl-D-erythritol-2,4 cyclodiphosphate	-0.318664	-0.0843208	0.0932952	0.108864	0.339662	0.331859
2-carboxy-D-arabinitol	0.840452	0.273695	-1.31734	0.0647851	-0.770398	-0.16022
2-dehydropantoate	-0.036562	-0.0402544	-0.094301	-0.261133	0.0697891	-0.760483
2-dehydropantolactone	-0.0586316	-0.0417157	0.508615	0.099121	0.464737	0.119941
2-deoxy-α-D-ribose-1-phosphate	1.19721	0.540816	-1.65385	0.589824	-0.979775	-0.509468
2-hydroxyphenylacetate	0.292905	-0.280087	-0.161799	-1.47523	-0.0688509	0.0410806
2-hydroxysuccinamate	1.07166	-0.491284	0.691993	-1.02069	1.05142	-1.05531
2-isopropylmaleate	0.347764	0.517755	-0.670403	-1.5431	-0.049356	-0.234748
2-isopropylphenol	0.30675	0.501672	0.668335	0.160722	0.906259	0.0213559
2-methyl-1,5-dinitro-3-nitrosobenzene	-0.613767	0.385884	1.33375	-1.0542	1.54726	0.376091
2-methyl-3-hydroxybutyryl-CoA	-0.535015	0.79582	-1.48436	-0.0564791	0.0634378	-0.251526
2-naphthol glucoside	0.142104	0.70931	-0.78299	-0.317987	0.326924	0.000737242
2-O-caffeoylglucarate	1.17134	0.583702	-0.316599	-0.76708	1.13757	0.020057
2-oxindole-3-acetyl-L-aspartate	0.176838	0.228113	0.349828	-1.33746	1.1918	-0.144825
2-oxo-5-methylthiopentanoate	-0.0564254	-0.629238	0.0416756	-0.0373001	-0.75101	-0.927232
2-oxo-7-methylthioheptanoate	0.3017	0.351711	-1.05513	-0.148265	-0.0522427	-2.13456
2-oxo-8-methylthiooctanoate	0.496405	-0.0349955	-1.32467	-0.268494	-0.0482443	-0.377739
2-oxo-9-methylthiononanoate	0.211826	0.128514	-0.793886	-0.381952	-0.132816	-0.78869
2-oxoglutaramate	-1.05788	0.46541	0.0522852	-0.381288	-0.558761	-0.0236208
2-oxovalerate	-0.0126312	0.0163075	-0.0160826	0.0478928	-0.0182754	0.0365817
2-pyrone-4,6-dicarboxylate	0.0920771	-0.0526288	-0.165312	0.115428	-0.0189605	-0.0198163
2-succinyl-5-enolpyruvyl-6 hydroxy-3-cyclohexene-1-carboxylate	1.05412	0.111801	-1.2345	0.0357938	0.458781	-1.05011
2-trans-hexadecenal	0.110199	0.0361023	0.0929564	0.41181	-0.176378	-0.239199
24-alkyl sterol 1	0.26782	-0.00323082	0.0458778	0.26199	0.0311331	0.06745
24-epicathasterone-22-O-sulfate	0.3275	-0.350886	0.870139	-0.180754	2.0686	0.438921
24-methylenecycloartanol	0.867191	1.29561	0.274259	-0.165438	1.51553	-0.0509922
26-hydroxybrassinolide	0.210055	0.760613	-0.719846	0.163566	-0.00436266	0.442213
26-hydroxycastasterone	0.228632	0.0124893	0.151903	-0.0219999	0.104378	-0.0877708
(2E)-4-hydroxy-5-methyl-2-propylidene-3(2H)-furanone	-2.03083	1.64329	0.0449147	1.08809	0.620671	-0.126567
(2E,4E,6E)-2,6-dimethylocta-2,4,6-trienedial	-0.15953	0.799946	-0.377013	0.978531	-0.198246	-0.470547
(2S,3R,6S)-3-fluoro-2,6-diaminopimelate	0.527708	0.143949	-0.24964	-0.49197	1.26599	0.0303093
(2S,5R)-2-(2-hydroxypropan-2-yl)-5-(9-dimethyl)-1-oxaspiro[5.5]undec-8-ene-7,10-dione	0.613004	0.0894194	-1.26237	-0.263476	-0.923583	-1.48817
(2Z,6Z)-farnesyl diphosphate	1.02821	1.37192	-1.78395	-0.522603	0.0873989	-0.037527
3"-deamino-3"-oxonicotianamine	0.84681	0.229031	-0.776365	-0.460681	-0.10671	-0.0557541
3-(2-propenoic acid)-o-benzoquinone	N/A	N/A	-0.990123	-0.880884	-0.466147	-0.219474
3-[(5'-methylthio)pentyl]malate	0.497408	0.0921292	-0.0938868	-0.125552	-0.419364	-0.0928575
3-β-D-galactosyl-sn-glycerol	-0.436484	-0.0614522	0.880087	0.228878	0.276442	0.605682
(+)-3'-hydroxylarreatricin	0.0865305	-0.154841	-0.132062	0.130839	0.527771	0.576433
3-(O-β-glucosyl)-2-oxindole-3-acetyl-asp	N/A	N/A	-1.34082	-0.288958	0.343192	-0.267755
3-3'-diindolylmethane	0.578966	-0.62124	1.97394	-2.84251	-0.287762	-0.141953
3,4'-dimethylkaempferol	0.487414	0.219926	-0.871374	0.176333	-0.378652	-0.574273
3,4-dehydroproline	0.279832	0.121365	0.31887	0.0511736	0.189418	-0.0185847
3,4-dihydroxyphenylpyruvate	N/A	N/A	0.976749	0.419596	0.582525	-0.0797572
3,5-dihydroxyanisole	0.1014	1.09243	-0.766929	0.23378	-0.791096	-0.128261
3,5-dihydroxybiphenyl	0.420096	0.390216	-0.316933	0.236391	-0.208888	-0.106754
3,5-dimethoxyphenol	0.775564	0.310956	-0.68076	0.418934	-0.149372	-0.262716
3,6,7,2',4'-pentamethylquercetagetin	-0.199392	0.270226	-0.448526	0.164605	-0.598341	-0.134778
3,6-dihydronicotinate	-0.0998297	-0.0342626	0.52325	-0.130412	0.309885	-0.00608416
3-aminopropanal	-0.23781	0.0674238	0.00425173	-1.01707	0.292984	-1.41783
3β-hydroxy-9β-pimara-7,15-diene-19,6β-olide	-0.561551	-0.200989	0.152706	-0.482659	0.0496532	0.084661
3-cyano-L-alanine	N/A	N/A	1.36377	-0.189346	1.21394	0.85948
3-dehydroteasterone	0.157022	0.214647	0.320399	0.260664	-0.181868	0.0667913
3-dimethylallyl-4-hydroxybenzoate	1.19458	0.627692	0.67671	0.445488	-0.699036	1.04254
3-epihydroxy-2'-deoxymugineate	-0.458016	1.07366	-0.197374	0.266317	0.471727	0.13373
3-hydroxy-β-ionone	0.626986	0.0240638	0.778402	0.585961	0.177557	0.204429
3-hydroxyindolin-2-one	0.519928	0.254886	-0.208733	0.283197	-0.117224	0.173517
3-hydroxyquinine	-0.0912765	-0.330652	-0.338094	-1.24554	1.8512	-0.171816
3-methoxybenzaldehyde	-0.0455858	-0.172469	0.613094	0.124208	0.367144	0.220306
3-methoxytyramine	-0.48157	0.00578474	-0.253845	-0.216324	0.304033	-0.636619
3-methyl-2-oxobutanoate	N/A	N/A	0.370635	0.77881	0.332823	-1.77006
3-methylthiopropyl-desulfoglucosinolate	0.0995534	0.469756	-1.23992	0.579801	-0.592547	-0.0595897
3-O-β-D-glucosyl-brassicasterol	0.10385	1.85526	0.405641	-0.146157	0.0546974	0.192582
3-oxo-dodecanoate	0.339942	0.0424721	-0.369025	-0.0682174	1.33599	0.248871
3-phenylpropanoate	0.457694	0.359574	-0.0708147	0.645905	0.766012	1.02716
3-propylphosphoenolpyruvate	0.611184	-0.080559	0.983336	0.435285	1.14311	0.610983
(3E)-phytochromobilin	0.39891	0.452333	-0.701718	-0.853847	0.838321	-0.360797
(3R)-3-(2,4-dihydroxyphenyl)-3,4-dihydro-2H-1-benzopyran-4,7-diol	-0.534371	0.177788	0.349565	-0.303852	-0.60344	0.158121
(3R)-3,6-hydroxy-(2H-1,3-benzodioxol-5-yl)-3,4-dihydro-2H-1-benzopyran-4,7-diol	-0.261009	-0.185843	-0.486534	-0.10952	0.445405	1.98438
4,21-dehydrogeissoschizine	0.0404644	-0.0105878	-1.06902	-1.86159	0.379613	-0.271613
4,4'-diapolycopenedial	-1.24077	-0.710482	0.081458	0.720603	0.861371	1.20757
4,8,12-trimethyl-1,3,7,11-tridecatetraene	-0.137364	-0.539341	0.0864566	-1.41636	0.0190332	-0.602085
4,8,13-trimethylhexadeca-heptaenedial	0.549098	0.11517	0.442198	0.346481	-0.113868	-0.16524
4,8-sphingadienine	0.320152	0.402052	0.340571	-0.0683134	0.805557	0.0599842
4,9,13-trimethyltetradeca-2,4,6,8,10,12-hexaene-1,14-dial	0.0825761	0.54686	0.248135	0.0192919	0.0475988	0.0179975
4α-hydroxy-tetrahydrobiopterin	0.203744	-0.287229	-0.564258	-0.310369	0.0870658	-0.319621
4-aminobutanoate	-0.63173	0.270475	-0.176931	-1.80772	0.161316	0.388651
4-coumaroylshikimate	-0.26454	0.363984	-2.67468	-1.64974	-2.555	-1.07197
4-deoxypyridoxine 5'-phosphate	0.724477	0.128584	0.75138	0.326861	0.407681	0.045662
4-guanidinobutyramide	-0.564224	-0.0772679	-1.30814	-1.32194	0.301251	-1.04361
3-hydroxy-2-oxindole-3-acetyl-asp	-2.06814	0.120559	-0.185304	-0.089845	0.0566466	-0.268804
4-hydroxy-L-threonine	N/A	0.707088	-1.82905	-0.644937	1.78817	0.393527
4-hydroxybutanoate	N/A	N/A	0.410981	-1.33098	2.37295	-0.785706
4-methoxy-3-indolylmethyl glucosinolate	0.445907	0.455659	-1.80919	-0.749638	-0.528134	-0.452718
4-methoxy-3-indolylmethylisothiocyanate glutathione	0.177817	-0.067043	-0.984759	-0.0909472	-0.219305	-0.199791
4-methyl-5-(β-hydroxyethyl)thiazole	-0.638167	0.346081	0.251253	0.421265	0.089603	0.27538
4-methylthiobutanonitrile oxide	0.465274	0.195425	0.451861	-0.296252	0.125168	0.248771
4-methylthiobutylhydroximate	-1.82182	-0.443924	-2.86668	-1.01175	1.13659	-0.291042
4-methylumbelliferone 6'-O-malonylglucoside	-0.775547	-0.62749	0.328922	-0.593806	0.336489	0.160647
4-methylumbelliferyl β-D-cellobioside	0.177034	-0.00229302	-0.505117	0.512815	-0.49723	-0.0142396
4-O-β-D-glucosyl-4-hydroxycinnamate	0.301933	0.423447	-0.976944	0.0760251	-0.587111	-0.166419
4-pentenylglucosinolate	0.287605	0.216745	-0.91001	0.198869	-0.736376	-0.326037
4-prenylphlorisovalerophenone	0.731075	-0.259229	-0.229042	0.422068	0.358352	-0.878143
4-trimethylammoniobutanal	0.353371	-0.0383064	0.344049	0.0601149	-0.0177665	-0.072529
5-[[4-methoxy-3-(phenylmethoxy)phenyl]methyl]-2,4-pyrimidinediamine	0.00184666	0.200082	-0.899908	-1.6252	-0.256433	0.0945387
5'-demethoxy-6-methoxypodophyllotoxin	-0.172299	0.633428	-2.03322	-0.632257	-0.687086	-0.176855
5'-phosphoribosyl-4-(N-succinocarboxamide)-5-aminoimidazole	-0.208174	0.00759259	-0.405941	0.523478	0.451748	-0.0368863
5,10-methenyl-THF	-0.111011	0.0271614	-1.04734	-0.580206	0.0912009	-0.866194
5,6-dihydrothymine	-1.30478	-0.907918	-0.330328	-1.52964	0.0320913	0.410934
5,6-dihydroxyindole	-0.00246434	0.75393	-0.0333076	0.262454	-0.0633417	0.24809
5,6-epoxy-3-hydroxy-12'-apo-β-caroten-12'-al	0.710764	0.461616	-1.85969	-0.437769	0.494599	-0.250141
5,7-dihydroxy-2-methylchromone	-4.41436	-1.53213	-0.176344	-0.00193735	-0.149423	-0.19115
5-amino-4-imidazolecarboxyamide	0.182155	-0.211329	1.07573	0.0401878	0.0623315	-0.0274908
(+)-5-deoxystrigol	3.07118	-0.397034	-0.403871	-0.167379	-0.032672	-0.00457826
5-formyl-tetrahydrofolate mono-L-glutamate	0.358003	0.279442	-1.15171	-1.4815	-1.11259	-0.280591
5-hydroxy-γ-coniceine	0.258415	0.043003	0.745959	-0.561994	0.2646	-0.0666357
5-hydroxyconiferyl alcohol	-0.30853	0.636189	0.248182	0.0555972	0.144524	-0.0618475
5-hydroxyferulate	-1.06384	0.491126	-0.416185	0.68015	-0.0752962	0.0919242
5-(methylsulfinyl)pentyl-glucosinolate	0.316771	0.648612	-1.53313	0.0393463	-0.445179	-0.252279
5-methylthiopentyldesulfoglucosinolate	0.417388	0.588554	-0.767187	-0.750421	0.223979	-0.0536161
5-methylthiopentylhydroximoyl-cysteinylglycine	0.94401	-0.124292	-1.77829	-0.569694	-1.38149	-0.124849
(5Z)-(15S)-11-α-hydroxy-9,15-dioxoprosta-13-enoate	-0.240014	-0.076508	-0.00703934	-0.370228	1.28135	0.335315
(5Z)-(15S)-11-α-hydroxy-9,15-dioxoprostanoate	-0.0402482	0.667328	0.533809	-0.251827	1.49328	1.03568
6α-hydroxycastasterone	0.319453	0.657017	0.407449	0.600092	-0.304875	-0.212045
6-decylubiquinone	0.309911	0.0927071	-1.0819	-0.121705	-1.53157	-0.462106
6-hydroxy-allocryptopine	2.37343	-0.170688	0.350485	-0.0382989	-0.0080151	0.0320058
6-hydroxyflavone	-0.0637495	-0.110941	-0.894522	0.322372	-0.293345	-1.24834
6-hydroxyprotopine	-0.601408	0.0888638	-0.186491	0.284439	-0.378552	0.246594
6-methoxymellein	0.614133	0.856185	0.551345	0.422048	1.20583	-0.0758301
6-methoxypodophyllotoxin	2.01608	-0.107449	-0.563383	-0.351231	-0.13448	-0.326317
6-methoxypodophyllotoxin 7-glucoside	0.537667	0.277517	-0.530922	-0.0176223	-0.412935	0.113684
6-methyloctanoyl-CoA	0.436785	0.182899	-0.987334	-0.745885	-0.381038	-0.0706929
6-methylsulfinylhexyl glucosinolate	0.128823	0.334738	-0.849996	-0.615828	0.995386	-0.0098523
6-methylthiohexanaldoxime	0.315227	-0.10813	0.758416	0.357094	0.0125271	1.85176
6-methylthiohexyldesulfoglucosinolate	0.0858114	0.21008	-0.0148388	0.348609	-0.735399	0.520414
6-O-β-D-glucosyl-6-hydroxyflavone	0.413726	1.04829	-1.76314	-0.738417	-0.724838	-0.422046
6-O-methyl-N-deacetylisoipecoside	0.214345	0.290428	-1.09948	-1.19134	-0.92532	-0.152118
6-O-methyl-N-deacetylisoipecoside aglycon	0.400115	0.444327	-1.72692	-0.493107	-0.945833	-0.803384
(6aR,11aR)-3,9-dihydroxypterocarpan	-0.878456	0.144021	-0.035919	-0.122068	-0.438422	0.600906
6-C-glucosyl-2-hydroxynaringenin	N/A	1.48256	-1.59841	-0.00421201	0.290127	-0.583163
7,8-dihydroberberine	-0.807856	0.0737347	-0.575007	-0.29282	-0.333557	-0.465985
7,8-dihydrofolate monoglutamate	0.771523	0.714126	-0.664983	0.336203	-0.933515	-0.629428
7,8-dihydroneopterin	0.993739	0.220719	0.11321	0.330002	0.4977	0.531573
7,8-dimethoxyflavone	-0.585214	-0.0173649	1.52245	-1.88075	2.38083	0.44319
7β-hydroxytaxusin	1.85414	0.162738	0.13121	0.358751	0.227744	0.263084
7-deoxyloganetate	0.367879	0.436256	-1.64197	-0.394862	-0.524424	-3.30408
7-deoxyloganetin	0.973687	0.425424	-0.0877532	1.05125	-0.451476	0.317574
7-deoxyloganin	1.06777	0.629484	-0.316549	0.877968	-0.808644	0.278578
7-hydroxy-4'5'-dimethoxyisoflavone	0.927912	0.261561	-0.693377	-0.13428	-0.675822	-1.15207
7-hydroxyflavone	-3.29323	0.589096	0.921938	0.476195	0.816961	0.20626
7-methylthioheptanonitrile oxide	0.105783	0.0570074	-0.024773	-0.925951	0.142394	-0.260068
7-(methylthio)heptyl-glucosinolate	-0.0969695	-1.00331	-1.01611	-0.506339	1.65253	0.0719755
7-methylthioheptyldesulfoglucosinolate	0.752881	0.502146	0.416661	0.552077	-0.452176	0.58187
7-methylthioheptylhydroximoyl-glutathione	0.304482	0.582632	-1.6337	-0.52304	-0.636821	-0.222011
8'-apo-β-carotenal	-2.40413	-1.27566	0.0751691	0.112392	1.0846	0.260521
8'-hydroxyabscisate	-1.323	-0.0250592	-0.334712	-1.27863	0.768325	-0.556945
8-aminooctan-4-one	0.165629	-0.280483	0.354495	0.584849	0.0477927	0.030589
8-hydroxy-(+)-δ-cadinene	1.04664	0.953227	-1.245	-0.819519	0.679599	0.128204
8-methylthiooctanaldoxime	-1.32767	-0.340997	0.758638	0.0709853	1.29426	0.628387
8-methylthiooctanonitrile oxide	-0.00444306	-0.00114341	-0.679985	-0.976768	0.187958	-0.608445
8-methylthiooctyldesulfoglucosinolate	0.232744	0.857067	-1.32411	-2.29156	-1.92066	-0.122712
8-methylthiooctylhydroximate	0.812307	0.0356885	-1.82427	-1.09478	0.351702	-0.891064
8-methylthiooctylhydroximoyl-cysteinylglycine	-1.02821	-0.421194	0.234417	0.191832	0.00700982	0.304742
8-methylthiooctylhydroximoyl-glutathione	-0.821998	1.15855	-2.24918	0.36826	-0.0896109	-0.334226
8-oxo-deoxyguanosine	0.944606	0.371894	-2.79979	-2.58604	-0.612917	-0.291207
9,10-epoxy-10,12Z,15Z-octadecatrienoate	0.484022	-0.0544457	-1.36471	0.855136	-2.72738	-1.61103
9,10-epoxy-18-hydroxystearate	0.0617268	0.099677	-0.440082	-0.0980883	0.374073	0.099047
9-methylthiononanaldoxime	0.16102	0.118567	-0.37624	-0.772656	0.647981	0.459675
9-methylthiononanonitrile oxide	-0.212744	0.432717	-0.434196	0.0336975	-0.976169	0.690509
9-methylthiononylhydroximate	N/A	-0.0579438	3.53975	-0.255619	-1.51031	-0.412345
9-methylthiononylhydroximoyl glutathione	0.462675	0.140804	-0.34498	0.289665	-0.256149	-0.16562
(9Z,11E,14Z)-13S-hydroperoxyoctadeca-(9,11,14 )-trienoate	-0.458793	-0.634803	0.204297	-1.48439	0.730553	0.15975
(9Z,12E)-octadecadienoate	0.339753	-0.43185	0.59039	-1.56451	2.23151	-0.228378
adenine	-0.0523959	-0.351265	0.346579	0.0669065	0.069184	-0.175698
adenosine 5'-phosphoramidate	-1.14739	N/A	-1.54423	0.74483	-0.0917848	-1.0006
adonirubin	-0.152613	0.471508	-0.649909	2.39483	-1.87049	0.307438
afrormosin 7-O-glucoside-6"-O-malonate	-0.424837	-0.243123	-0.687622	0.520045	-0.485035	-0.0999516
ajmaline	0.227788	0.0695511	-0.220071	-1.15611	0.659313	0.345093
alizarin	0.673962	0.243493	0.0552897	0.436492	1.11291	0.603516
allantoate	0.453616	-0.125568	-0.245746	0.109043	0.113947	0.440888
allocryptopine	1.10428	0.589223	0.0184141	0.299696	0.172912	0.189403
aloenin	0.13596	-0.111123	-0.956071	-0.368247	-0.21828	-0.568063
aloesone	0.315634	0.180396	0.624825	0.979264	-0.351795	0.415958
α-allenylagmatine	1.15227	0.449468	0.321933	-2.33094	1.03811	0.469796
α-ethynylagmatine	0.304804	0.117095	0.628496	0.388498	0.153335	-0.199913
α-D-glucosamine 6-phosphate	0.811413	0.844392	-0.323802	0.0566289	-0.185853	-0.388425
α-ethyl-L-glutamate	-0.641496	1.67164	-0.86745	0.114109	0.179407	2.45724
α-ketol	-0.581106	-0.245893	-1.10188	-0.944672	0.244835	0.0733482
α-maltose-6'-phosphate	1.05845	0.529451	-0.967199	0.441303	-0.724895	0.0873907
α-ribazole-5'-phosphate	1.30653	1.09118	-1.07322	0.142576	0.990159	-0.11317
α-tocotrienol	0.672683	1.22931	-0.149443	-0.35705	2.37189	0.420302
α-1,6-D-mannobiose	0.548545	0.124535	-2.00865	0.296338	0.252816	-2.1095
amaranthin	0.104226	0.0886309	-0.96015	-0.275635	-0.730295	0.687055
angelicin	0.695632	0.58977	-0.194052	-0.63144	0.5838	0.162236
anthranil	-0.336733	0.288549	-0.169281	0.107979	-0.501284	0.132342
ascorbigen	-0.163347	0.0863867	0.492394	-0.218914	0.541253	0.145177
atropine	0.498564	-0.0462734	-0.482617	1.73067	-0.014306	0.144747
azetidine-2-carboxylate	-0.43873	-0.0388028	-0.516985	-0.351653	0.313131	-0.820301
barbaloin	0.0546273	-0.874935	-0.940204	1.45574	0.0591087	-0.399276
benzaldehyde	-2.55867	-0.574694	0.800377	-0.499029	0.980795	0.0318295
benzil	-1.84363	0.522178	-1.20776	1.5905	-0.107321	0.00430962
benzoyl-β-D-glucopyranose	-7.25959	-0.218379	-0.215403	-0.177346	-0.104883	-0.173577
benzylglucosinolate	-0.641411	-0.288904	-0.0657513	0.78192	-0.507742	0.38925
benzylglucosinolate aglycone	0.00339825	0.547708	-0.0204274	0.778876	-0.0840336	-0.0638723
bestatin	-0.247104	-0.194017	1.02555	0.4133	0.396652	0.644822
β-D-glucopyranosyl abscisate	N/A	N/A	1.88356	-0.0262912	2.82779	-0.50734
β-D-ribosylnicotinate	-0.0209433	0.124373	0.40375	0.313964	0.0138649	0.108496
β-ionone	0.472605	-0.0267553	0.382672	0.235648	0.0185343	0.0145888
β-nicotinamide-D-ribonucleotide	0.545572	0.318005	-0.555352	0.0231402	-0.949661	-0.260288
β-peltatin A methyl ether	-0.5793	0.336557	-0.795312	-0.55789	-0.849744	-0.446529
β-primeverose	N/A	N/A	1.11703	-1.68955	1.60367	0.0279064
betalamate	0.96293	0.315162	0.474145	0.118855	-0.128838	0.288502
betanidin quinone	-0.186274	-0.95039	-0.216049	0.649194	-1.13676	0.0949943
betanin	-1.17135	-1.78527	0.275267	0.277342	-0.209273	0.0909882
biotin	0.531066	0.206469	-0.88216	-0.236245	0.0535565	0.0226033
bis(β-D-glucosyl) crocetin	0.415793	0.750612	-3.04798	-2.96378	-1.6021	-2.08346
bixin aldehyde	-1.20781	-0.322648	0.232141	-0.205354	1.30959	-0.268754
bixin dimethyl ester	-3.82299	N/A	1.38235	-0.675995	3.44054	1.26374
(+)-bornyl diphosphate	-0.543082	0.0916823	-2.98357	-1.60677	-0.677748	-0.835007
butein 4'β-D-glucoside	-0.237804	1.00124	-0.573863	0.852474	-1.50577	0.403612
caffeine	0.148661	0.150208	-0.42833	0.0734085	-0.470437	-0.42546
caffeoylshikimate	-0.523801	0.790541	-0.855116	0.552265	0.834312	-0.611616
calcidiol	-0.101137	-0.192223	0.192569	0.385442	0.0446642	-0.0865951
calcitetrol	-0.411097	-0.107606	-0.156906	0.0855571	-0.366686	0.182919
calcitriol	1.30775	1.0673	-0.228929	1.6959	-0.373196	-1.48451
calystegine A3	0.184268	0.0748172	-0.621859	0.196394	0.042888	-0.527637
camalexin	-0.0405574	-0.39131	2.23104	-0.616312	1.83927	1.04915
camptothecin	0.582026	0.186395	-0.734344	0.327257	-0.0408241	0.106513
cannabidiolate	0.646951	-0.493587	-0.603207	-1.41147	-0.404313	-1.66947
cannabigerolate	0.113418	0.0739699	0.270481	-0.753994	1.21693	-0.0833726
capsaicin	0.0366265	-0.0692943	0.39026	0.103013	0.109994	0.0756296
capsorubin	1.53909	1.29511	0.343714	-0.984661	2.26617	0.800777
carlactone	0.111255	0.287487	0.338802	0.322306	-0.100207	-0.106319
carlactone carboxylate	-0.123694	0.0696236	0.15976	3.0576	0.318244	-0.049095
castanospermine	-0.0801182	0.114174	-1.21962	-0.781085	0.0423772	-0.0795639
castasterone-23-O-glucoside	0.129614	0.268523	0.220131	0.357688	-0.0719874	-0.148162
CDP-N-methylethanolamine	0.161636	0.882331	-1.51566	-0.646797	-0.883052	-0.169607
chelerythrine	0.570107	0.159322	-1.0992	-0.795635	-0.408694	-0.0239746
choline	1.98403	0.526121	0.0451367	-0.199226	1.22457	-0.340685
chrysophanol anthrone	0.817722	0.448537	0.338919	0.559069	0.340086	0.564174
ciceritol	0.58406	0.780354	-0.567785	1.07638	-0.0752985	-0.50181
cinchonine	0.194832	-0.0595072	0.0542034	0.537038	0.161077	0.0049368
cinnamoylserotonin	1.42487	0.40517	-3.11183	-0.598485	0.529076	-3.58444
cinnamoyltyramine	0.133821	0.12686	-0.0393164	-0.33582	0.495415	0.264384
cinnamyl alcohol	0.161722	0.0808412	0.233455	1.00294	0.075265	0.448706
cobyrinate	-0.133603	0.192128	-1.35469	0.34326	-0.58982	-0.699299
cocaine	0.249871	-0.321199	-1.90413	-1.00433	-0.123686	-2.26804
columbamine	-0.564022	-0.462847	-1.52059	0.211979	0.566147	-1.15604
coniferaldehyde	-0.39985	0.218199	-0.820447	-0.248629	-0.3483	1.41723
coniferaldehyde glucoside	-0.505317	0.224637	0.202324	-0.318947	-0.0109202	0.630141
coniferyl acetate	0.180088	0.775622	0.102546	-0.250568	0.0818448	-0.278017
coniine	-0.632059	-0.879657	0.63003	-0.308618	-0.406155	1.84818
coumaraldehyde	0.14004	0.491593	-1.04463	0.0378878	-0.131678	0.297998
crepenynate	-1.18372	0.140862	-0.183285	-0.196542	0.0217848	0.352076
crocetin	-0.0630733	-0.0479185	0.339017	0.244109	-0.661372	0.592984
crocetin dialdehyde	0.0825684	0.228664	0.759651	-0.0835183	0.0305655	-0.554952
curcumin	1.03188	0.539164	-0.712659	0.385933	0.174237	-0.231694
curcumin 4'-O-β-D-gentiobioside	-1.33516	N/A	-1.19252	1.28964	-0.388831	0.241481
curcumin 4'-O-β-D-gentiobiosyl 4"-O-β-D-glucoside	-0.971218	-0.103711	-1.4168	0.745126	-0.720536	-0.919265
curcumin diglucoside	-0.325337	-1.19714	-0.918531	0.0728641	-0.0982996	0.0390207
curcumin monoglucoside	-0.825928	0.990314	0.326339	-0.056662	-0.261405	0.258531
cyanidin	-0.337531	0.268988	-1.34868	-0.592757	0.00458707	1.08042
cyanidin 3-(p-coumaroyl)-glucoside	1.20567	0.113378	-2.24178	1.13665	0.65876	-0.00152025
cycloeucalenone	0.458001	1.6548	1.36655	0.00618809	2.97259	0.339837
cyclohexyl isocyanide	0.458852	-0.214481	0.460969	-1.55593	0.164363	-0.137097
cytidine	0.801868	0.351732	-0.12548	0.0494072	0.162193	-0.0662075
cytidine 3'-monophosphate	-0.0334838	-0.222962	0.481517	-0.794085	0.634854	0.0381488
cytosine	0.528604	0.134026	0.264005	-0.564178	-0.026968	-0.00287065
D-nopaline	0.817675	0.473182	0.282624	-1.31872	0.679551	0.185573
D-octopine	-0.15343	-0.0541365	-2.75495	0.33868	-3.72482	-0.549305
D-ornithine	1.28653	0.674042	-2.36976	-0.277224	0.437419	-1.69132
D-sorbitol	0.212731	0.695839	-0.109695	-0.42664	0.302369	0.0458556
D-tryptophan	-0.154128	-0.0184958	0.255442	-0.00651033	0.489324	-0.0144283
dalcochinin-8'-O-β-glucoside	-0.0567358	1.81557	-1.65025	0.139579	-1.09817	-0.509173
dalnigrein 7-O-β-D-apiofuranosyl-(1->6)-β-D-glucopyranoside	0.416546	0.123886	-0.717167	-0.251936	-0.145239	-0.105274
dalpatein	-0.323562	-0.118702	-0.178545	0.000447354	0.504809	0.211271
deacetylcolchicine	1.65	0.277729	-0.355541	0.0229749	0.498593	0.238644
decanoate	0.30398	0.0721858	0.8103	0.154779	-0.282031	-0.0230915
dehydroabietadiene	0.606439	N/A	-0.127984	-0.361104	-2.12158	-5.81836
dehydrospermidine	-0.329922	0.998765	-1.92525	1.2223	-3.01225	-0.683898
delphinidin	0.628667	0.533095	0.485687	-0.34617	0.729092	0.48509
(+)-δ-cadinene	1.245	1.68855	0.466736	-0.838199	1.87356	-0.0538267
deoxypodophyllotoxin	0.25613	0.203108	-0.631817	-0.27312	-1.06524	0.20629
deoxypumiloside	-0.518151	0.173085	-1.01185	-0.926682	-0.755191	-0.340032
deoxyshikonin	-0.296533	0.487934	-0.761179	-0.200892	-0.0455743	-0.250957
desoxyhemigossypol	0.23686	-0.437203	0.577713	0.174702	0.385146	-0.0412686
desoxyhemigossypol-6-methyl ether	0.210107	0.111537	-0.132549	-0.860908	-0.467772	0.124464
DIBOA β-D-glucoside	0.922008	0.303882	-1.5276	0.208709	-0.943381	-1.24991
dihydrochelerythrine	-1.21208	0.0848519	-0.805459	0.0222948	0.0612583	0.707861
dihydroconiferyl aldehyde	0.102629	0.119233	0.166877	0.241927	-0.382335	0.031858
dihydrocurcumin	0.315222	0.693065	2.02081	-0.0752842	3.48419	0.416424
dihydrogeranylgeranyl chlorophyll a	0.10571	-0.133836	0.235135	-1.52456	2.15629	1.33934
dihydrohomopteroate	-1.57071	-0.0119775	0.224142	-0.691585	0.68611	-0.613629
dihydromacarpine	-0.142591	0.23409	-1.50694	-0.509476	-0.20257	0.273282
dihydrosanguinarine	0.0838217	-0.345216	-2.22557	-0.119981	-0.594914	-1.56224
dihydrosorgoleone	-0.865197	1.35963	0.111904	-1.46029	1.22946	0.0459515
dihydroxyacetone	-0.345772	0.248276	0.532776	0.0415881	0.0847766	0.0929146
dihydroxyferuloyl sinapoyl spermidine	-0.752318	-0.0933986	-2.4993	-0.63846	-1.35251	-2.74088
DIMBOA	-0.117692	-0.400989	-0.371523	0.545315	-0.907664	0.303373
dimeric urushiol peroxide	0.666299	0.555285	1.80408	-0.750116	3.46054	0.683628
dimethylallyl diphosphate	-0.07666	-0.0912691	-0.0375334	1.20813	0.274598	0.681862
dimethylselenoniopropionate	0.0906299	-0.0496157	0.0230644	-0.0524899	0.32534	0.0376355
dimethylsulfoniopropanoate	0.148074	-0.0489431	1.22146	0.06707	0.0114352	0.151316
dipalmitoyl phosphatidate	0.453596	1.1628	1.79008	-1.00561	4.07648	1.0282
diphyllin	-1.0387	-0.0114661	-1.17558	0.14859	-0.338843	-0.51632
diprenylphlorisovalerophenone	0.419487	-0.0383101	-0.00480138	0.180923	0.239139	0.33763
divinylchlorophyllide a	0.737359	0.37632	1.28931	1.58459	0.056481	0.0517034
dopamine	0.475667	0.0891045	0.199086	0.109205	-0.0555034	-0.000676632
dopaquinone	-0.214543	0.112485	-0.080527	0.017296	-0.0173812	-0.137854
dopaxanthin	-1.37459	0.00353189	-0.2281	0.937666	-0.656953	3.43372
dopaxanthin quinone	N/A	N/A	-0.331241	0.56256	-0.537326	0.427279
dTMP	0.677159	0.52093	0.760163	-0.613266	1.39272	-0.257325
(E)-2-(methoxycarbonylmethyl)butenedioate	-0.171683	-0.0899916	-0.810969	-0.454198	1.27024	0.831842
ecdysone	0.134196	0.173637	-0.521676	-0.0116475	-0.117143	0.298879
ecdysone 22-phosphate	-0.0657458	-0.261083	-1.47541	-1.97967	-0.0845444	-0.390735
echinatin	4.72622	-0.0628506	0.185902	-0.388036	-0.232359	0.204177
(-)-ephedrine	0.0390669	0.526169	-0.00726276	-0.00314073	-0.305026	-0.0730734
epigallocatechin	0.00306823	0.0659123	-1.31496	0.658093	0.844764	-1.62834
epoxy-pseudoisoeugenol-2-methylbutyrate	0.463663	-0.886003	-1.2728	-0.352651	0.247643	-0.369982
ε-carotene	0.847863	1.03925	1.08751	-0.660953	2.27998	0.590801
ergothioneine	0.580714	0.0859875	-2.2743	-0.426791	-0.092935	-2.07428
esculin	-0.0327256	0.0639197	-0.599446	-1.3765	-0.825285	0.724282
ethiin	0.0416598	0.182286	-0.995202	0.00217844	0.0460449	0.178509
eupatolin	-0.0497899	-0.0439808	-0.635379	-0.0592492	-0.028425	0.0398227
fagopyritol B3	-1.09213	0.344526	-1.83201	-0.371178	-0.675893	-0.844916
feruloylagmatine	-0.0650185	0.13571	-2.26498	0.455806	-0.515251	-2.27693
FMN	1.2581	0.665697	-0.581136	0.502172	-0.251316	-0.208104
folate	0.195633	0.145797	-0.597926	0.103104	-0.118107	0.750034
furaneol glucopyranoside	-0.284644	-0.0163396	-1.09351	1.40442	0.771535	-2.13474
gamma-glutamyl-isopropylamide	1.28597	0.396643	-0.926764	-0.426389	0.0139916	-0.179754
gamma-L-glutamyl-5-phosphate	N/A	-0.527273	-0.418156	-1.13188	0.785418	0.477286
gamma-solanine	0.120421	0.381273	0.517654	0.171195	-0.0397337	-0.069956
gamma-thiomethyl glutamate	0.359228	0.690484	-0.0394784	0.381792	0.164422	-0.0488134
geranate	1.5324	0.314984	0.398136	0.716166	-0.380708	-0.193535
geranyl monophosphate	-1.06944	-0.0111305	-1.96048	-0.00928691	0.0693935	-2.05053
geranylgeranyl chlorophyll b	0.270254	1.81775	0.0876148	1.31523	0.241054	0.992122
geranylgeranyl diphosphate	0.691915	0.37014	0.120526	-0.568291	0.0589832	-0.193593
geranylhydroquinone	0.375145	0.187724	0.101228	0.0707736	0.0633103	0.0118836
germacra-1(10),4,11(13)-trien-12-al	1.68798	0.0803807	0.303492	-0.104506	0.162311	-0.0518039
ginsenoside Rg1	0.424277	2.08494	0.521159	-0.476925	1.77474	-0.0554285
glucodigifucoside	0.114105	-0.325342	0.924127	-0.771328	1.96415	0.739669
glucosyl limonin	1.48113	0.0793584	-1.11124	-0.372216	-0.314522	-0.420372
glutamate-1-semialdehyde	-0.357104	-0.0477188	0.398018	0.279601	-0.0592619	-0.0139
glutathione disulfide	-1.74755	-1.50241	0.356483	-1.09857	-3.12159	-0.506703
gomphrenin-I	-0.416235	-0.0948596	1.6607	0.331001	0.15149	0.128489
gossypol-6,6'-dimethyl ether	-0.00115153	0.228398	0.312217	-1.08178	-0.468522	0.12317
gramine	-0.910731	-0.375881	-1.79071	-0.379945	-0.946936	-0.97074
guanosine	-0.207224	0.119035	1.60609	-0.372926	0.0938115	-0.518351
guanosine-2'-monophosphate	-0.00106978	2.43111	-0.401246	0.445337	0.056292	0.110711
harmaline	0.155579	-0.635072	0.0100063	-1.41508	-0.0345208	-0.0995443
harmalol	0.380835	0.0668257	-0.369545	0.330841	0.0378594	0.0974932
hederagenin	-0.0494389	-0.0147588	0.262978	0.359161	0.0775223	-0.429248
heliocide B2	0.37723	0.0132465	0.612948	-1.55128	0.718888	0.0454357
heliocide H4	0.524825	0.545462	-1.3333	-0.786315	0.485385	0.236044
hemigossypol	-1.63947	-1.03204	-2.25014	-0.170233	-1.04931	-0.62613
hemigossypol-6-methyl ether	1.04875	-0.306542	0.700033	-0.280236	1.58586	-0.418001
hesperidin	0.116648	0.422476	-0.849715	-0.0292186	-0.567264	-0.696514
hesperitin 7-O-β-D-glucoside	-0.0967413	0.596338	-0.612384	0.43481	-1.20764	0.0681075
hexadecanedioate	-0.800876	0.456176	-0.264928	0.0781526	0.571787	-0.101225
histidinol	-0.0822572	-0.00677345	0.0268771	0.0759731	-0.109533	-0.0968453
HMDBOA glucoside	1.12643	0.32314	-2.34384	-0.485491	-1.32102	-0.784034
homoarginine	-0.379713	-0.00532901	0.978287	-1.10494	1.00364	-0.019534
homoisoalliin	-0.191981	-0.00566074	0.378993	0.444425	-0.358743	0.259403
humulone	0.155473	0.260476	0.422568	0.00140581	0.440419	0.254346
hydratedusnate	-1.35125	-0.0290378	-0.798788	-1.66972	-2.09452	0.194234
indican	0.619994	0.146643	-0.648038	-0.283935	-0.0669454	-0.105297
indol-3-ylmethyl-glutathione	0.0794913	0.326542	-0.656711	0.307189	-0.0905401	-0.117965
indol-3-ylmethylisothiocyanate-glutathione	0.311136	1.61429	-0.381658	-0.524369	-0.179244	-0.211935
indole-3-acetamide	0.36403	-1.62702	-0.0114638	-0.153945	0.0816056	0.0294228
indole-3-acetohydroximoyl-glutathione	1.8558	0.221673	-0.670323	-0.0337712	-0.347001	-0.765843
indole-3-acetonitrile-gamma-glutamylcysteine conjugate	-3.10277	0.6219	1.45154	0.295836	-0.0542999	-0.0921167
indole-3-acetonitrile-glutatione conjugate	0.262435	0.395668	-0.240718	0.262554	0.760052	0.192871
indole-3-acetonitrile oxide	-1.55057	-0.466642	-0.477223	-0.0215147	-0.0499177	-0.0917241
indole-3-acetyl-β-6-D-glucose	-0.0702941	-0.0755305	-1.31003	-0.493667	-0.597651	-0.737328
indole-3-acetyl-alanine	1.02647	0.110853	0.267394	0.566777	-0.0396645	-0.368465
indole-3-acetyl-glutamate	0.471614	0.827249	-2.58953	0.218265	-0.198703	-3.70775
indole-3-acetyl-glutamate-N-β-D-glucose	-0.0382436	-0.000653614	0.0843299	-0.0207261	0.224811	0.283566
indole-3-acetyl-isoleucine	-0.9102	0.072903	-0.763773	-0.671525	-0.571066	-0.262539
indole-3-acetyl-leucine	-1.60883	0.175529	0.147374	-1.01536	0.17418	0.577543
indole-3-acetyl-phenylalanine	1.09724	0.22309	0.653132	-0.104174	-0.198626	0.481701
indole-3-acetyl-proline	-2.10653	-0.125276	-0.273663	-0.168861	-0.197289	-0.521529
indole-3-acetyl-tryptophan	0.594823	0.327248	-0.794817	-0.214951	-1.68289	-0.0760906
indole-3-acetyl-valine	-0.762568	0.00923953	0.440475	0.307683	-0.0862927	-0.200962
indole-3-carbinol	0.176071	0.136586	-0.46743	-0.241323	0.0890275	-1.17367
indole-3-lactate	-0.0951756	0.0124596	-0.975324	0.406217	-0.304874	0.0511801
indole-3-pyruvate	0.594864	0.0675151	0.829889	-0.109993	0.849732	-0.0990593
indoleacetaldehyde	0.0453627	0.0702244	-0.578824	-0.0880723	0.0466411	-0.0556567
indoleacrylate	-0.70399	0.551279	-0.59188	0.072695	-0.739602	-0.00105378
indolylmethyl-desulfoglucosinolate	1.28252	-0.0103376	1.42339	1.82106	-0.309429	1.59963
inosine	0.872837	0.384165	-1.9497	1.11878	-2.99518	-0.467572
isatin	-0.0125225	0.664307	0.910978	-0.0611427	0.527713	0.947317
isochorismate	-0.240255	-0.097365	1.77412	-0.822684	0.514229	0.443051
isoliquiritigenin 4'-glucoside	-0.841126	-1.11564	-2.01269	-0.446573	-1.28382	-0.327628
isoorientin	-0.629156	-0.211047	0.398429	-0.00368425	0.286174	-0.365745
jasmonoyl-CoA	0.16806	0.0361848	-1.00971	0.0895646	-0.63485	0.269378
(-)-jasmonoyl-L-isoleucine	-0.320196	-0.102434	0.436664	-1.19883	-1.05555	0.413429
kaempferide triglycoside	-0.540963	0.529081	-2.00712	0.0301685	0.952503	-0.689271
kaempferol-3-rhamnoside-7-rhamnoside	0.119525	0.108658	-0.744873	-0.427588	-0.0397944	-0.349865
kauralexin A2	-1.03028	-0.635537	-1.08809	-1.72546	1.20718	-0.483688
kauralexin A3	-0.878869	-0.615987	-1.28797	-1.69488	0.938914	-0.510772
kauralexin B3	0.285976	0.00850288	0.300662	0.263085	0.129655	0.126973
L-α -(methylenecyclopropyl)glycine	0.0218544	0.111117	-0.0699523	-0.148651	-0.17357	-0.0401873
L-2,3-dihydrodipicolinate	0.406856	0.265538	-0.17682	0.653393	0.0230132	0.0307258
L-alanine	-1.98278	-0.467406	0.328137	-1.45099	0.978945	0.52001
L-argininosuccinate	-0.0401971	0.0293297	0.346361	0.528904	-0.444259	-0.415917
L-arogenate	1.79011	0.112133	-0.944668	-0.81958	-0.244844	-0.445569
L-asparagine	0.2136	0.154806	-0.737721	0.14534	0.103394	-0.136487
L-canavanine	-0.550835	0.293666	-3.61482	-0.327401	-0.101083	-0.217378
L-carnitine	-0.37292	0.198286	0.778342	0.0541666	0.396716	0.181656
L-cystathionine	-0.132636	0.191991	0.00977148	0.665174	0.402005	0.286137
L-cysteate	-0.212434	N/A	-3.47824	0.351399	-0.363408	-2.82954
L-cysteine	2.34827	0.204484	-0.277259	0.00620258	0.0973837	-0.248374
L-cystine	-0.365187	0.222192	-0.033769	1.01394	0.0659829	1.96646
L-dihydrophenylalanine	-0.0503572	-0.116544	-0.0102892	-0.773827	0.362526	0.182209
L-histidine	0.498539	0.129	-1.27248	0.506945	-0.371251	-0.251393
L-histidinol phosphate	0.137562	1.60636	0.121699	0.0879487	0.326796	0.150774
L-hyoscyamine	0.203983	-0.0298215	-0.0483951	-1.0831	0.659334	0.3903
L-isowillardiine	0.691334	0.953518	-0.920132	0.394078	-0.770364	-0.534411
L-quinate	0.197305	-0.0384946	-0.331466	-0.672179	0.184836	-0.0946073
L-saccharopine	0.0637341	0.0210663	0.338814	-1.96397	0.00819659	-1.3797
L-threitol	0.0155709	-0.835661	0.899657	-0.229636	0.868121	-0.0195172
lachnanthocarpone	-0.225049	0.139589	0.805346	0.0419688	0.240207	0.160575
lachrymatory sulfine	0.120183	-0.132977	0.625478	-0.758631	-1.58101	1.69029
(+)-lariciresinol	0.0577229	0.284382	-0.486144	-0.35813	-0.14189	-0.226244
(+)-larreatricin	-2.41051	-0.0232703	-0.179676	-0.128221	0.128901	0.306928
lathyrine	0.0234429	0.811444	-0.0792333	-1.53188	0.661825	-0.0163478
laudanosine	0.587192	-0.633031	-2.20143	-0.398962	0.38919	0.506331
leachianone G	0.189544	0.252774	-0.78853	0.0413697	0.709551	-0.0997028
leucocyanidin	-0.37434	0.345516	-0.563228	0.466945	0.1353	-0.175538
leucodelphinidin	0.653169	0.00092175	0.717622	0.212381	0.838285	-0.57179
leucopelargonidin	-0.193756	-0.544657	2.85856	-0.61218	2.61756	0.253183
linamarin	0.369817	0.123202	-0.155204	-0.454399	0.23361	-0.260426
linoleate	1.00602	0.710261	0.340743	0.491822	-0.0039114	-0.272581
littorine	-0.439575	-0.712084	-0.0650878	-1.11062	0.446227	-0.0503365
loganate	1.25735	0.102019	-1.53481	0.426537	-0.208083	-0.421983
lotaustralin	0.294149	0.00372125	-0.229544	-0.0899051	0.462168	-0.22712
lupan-3β,20-diol	-0.304752	-1.59344	-0.819737	0.210437	-2.16817	0.392252
lupinate	-2.23752	-0.779125	-0.32157	-1.50551	0.398718	-0.602964
luteolin 7-O-β-D-glucuronide	1.15443	-0.172925	3.77167	-0.578336	2.63824	-0.41363
magnesium-protoporphyrin IX 13-monomethyl ester	0.567436	0.182904	-0.617231	0.347097	0.760895	-0.7887
magnoflorine	0.497263	0.198831	-0.554397	-0.513675	0.484758	0.325256
malonylgenistin	-0.406994	0.31123	-0.543293	0.891672	-0.177934	-0.17239
(-)-medicarpin	0.0246521	-0.850417	-0.928356	0.0675165	0.0470668	-0.486866
melatonin	-0.780125	0.13685	0.920705	0.796009	-0.210514	1.1611
metanephrine	0.0401072	-0.210157	0.460738	-0.0185612	0.258009	-0.163486
methyl (indol-3-yl)acetate	-0.0984227	0.65452	-0.869436	-0.661477	-0.544848	-0.20334
methylconiine	0.727557	0.765086	0.324283	0.270913	-0.098327	-0.0789253
Mg protoporphyrin	0.488326	0.451853	-0.544173	-0.22343	-0.764008	-0.00774088
miraxanthin V	0.802303	1.02391	-1.29344	0.253106	-0.358274	-0.32182
momilactone B	0.500969	0.00494357	0.135802	0.151709	0.181234	-0.166065
monodehydroascorbate radical	0.642632	0.163382	-1.87194	-0.376894	0.0831446	0.756176
mugineate	-0.0280351	-0.226302	-1.97783	0.418608	0.300083	-0.994577
N-acetyl-farnesylcysteine	0.392635	0.0101204	-2.67006	-1.85356	-2.31092	-0.108615
N-dimethylethanolamine phosphate	0.795139	0.237216	-1.40804	0.293416	0.00493046	-2.02875
N-ethylsuccinimide	0.399988	0.377091	-0.0415902	0.698104	1.67692	-0.681497
N-formyldemecolcine	0.556033	0.44775	-1.96462	-0.571051	-1.30022	-0.0369338
N-glucosylnicotinate	-0.951771	0.722801	-1.35115	-0.198337	-0.48395	-0.277281
naringin	0.610812	0.280956	-0.656956	0.192191	-0.286252	-0.0838583
narirutin	0.034632	-0.0810586	-1.31374	0.339185	0.731062	1.31435
neohesperidin	0.16759	0.175849	-1.19346	-0.299108	0.0195466	0.138739
neolinustatin	-0.12282	-0.273371	0.649141	-0.554636	-0.28036	-0.46214
neopinone	0.435824	0.991764	-0.382051	-0.483545	1.37232	-0.876912
nornicotine	0.0521921	-0.54068	0.781572	-0.204538	0.585337	-0.144429
noscapine	0.554168	-0.285304	0.241354	-0.375243	0.178703	-0.202729
O-β-D-xylosylzeatin	0.916863	0.259585	0.644737	-0.0586039	-0.274574	-0.240564
O-aminobenzaldehyde	-6.5691	-0.0787231	0.0645344	0.610819	-0.0850981	0.849607
O-methylandrocymbine	0.491879	0.816317	-2.08335	0.935459	-0.110646	-2.23569
O-phospho-L-tyrosine	N/A	0.352022	-0.913956	1.47499	-0.106363	1.91985
O-sinapoylglucarate	N/A	N/A	-0.474884	-0.922503	-1.00892	0.211368
O-sinapoylglucarolactone	1.23145	1.45535	-3.16388	-1.50282	0.466252	0.308548
oleanolate-3-β-D-glucuronoside	0.445472	-0.124856	0.455837	-0.80062	1.63512	0.469796
oleate	0.626674	1.16742	0.309669	-0.337565	0.780467	-0.0929331
olivetolate	-0.146252	0.522739	0.345401	0.327539	-0.150718	0.0521827
omega-hydroxycaprate	0.310668	-0.232538	0.160519	0.231103	-0.207382	-0.133319
ononin	-0.241504	0.448287	-0.816868	-0.267186	0.187004	-1.44022
OPC4-CoA	-0.116987	0.489085	-0.48609	-0.354048	0.148705	0.190228
orcinol	-2.33952	3.53401	0.167147	0.241111	0.863594	0.352035
oryzalexin C	0.328855	-0.0709017	-0.0968074	0.192458	-0.170872	0.165797
oryzalide A	-0.701489	-2.5453	0.0787226	1.50336	-0.511465	0.896642
oxaloacetate	0.0166527	0.0424713	-0.13493	-0.187199	0.229644	0.609324
oxalosuccinate	-0.745654	0.296742	0.260993	-0.18643	-0.388802	0.320784
oxindole-3-acetyl-aspartate-N-β-glucose	-2.26761	1.32513	-0.705724	-1.2109	-0.155234	-0.159093
oxindole-3-acetyl-aspartate-N-β-glucosyl-β-1,4-glucose	0.0572864	-0.258766	0.197996	0.395168	-0.135854	-1.07878
oxindole-3-acetyl-valine	1.094	0.501063	0.223685	0.209328	0.567448	-0.00249291
p-aminobenzoate-β-D-glucopyranosyl ester	0.327831	-2.07065	-0.414095	0.116778	-1.16823	2.16436
p-coumaroyltriacetate	-7.23965	0.749924	0.049318	-0.0169279	-0.607363	-0.183808
p-coumaroyltriacetic acid lactone	-0.755064	-0.0792879	-1.05979	-0.651065	1.24539	3.01385
palmatine	-0.215429	0.141172	-0.680268	-0.907178	0.646191	0.874496
palmitaldehyde	0.852851	0.673891	-0.0423311	-0.201488	1.93846	0.193299
palustradiene	-4.19555	0.103178	0.264512	0.325887	-0.849841	-0.326572
papaveroxine	-0.0737817	0.623205	-0.396012	1.41379	-1.71909	-0.016618
papaveroxine intermediate	0.75954	0.348029	-0.467816	-0.399676	-0.36249	-0.598073
paspalicine	0.5115	-0.0171032	-0.134571	-1.11979	0.175646	0.183533
paspalinine	0.0366064	-0.0650277	0.179236	-0.083818	0.204812	0.11003
pelargonidin	0.561715	-0.239875	-0.822739	-0.637488	1.10766	2.7168
pelargonidin-3,5-diglucoside-5-O-caffeoylglucoside	0.24269	0.989639	-0.737059	-0.68498	-0.178685	-0.0791191
pelargonidin 3-5 diglucoside-5-O-p-coumaroylglucoside	0.349736	0.288106	-0.694123	0.288251	0.157462	-0.21475
pentahomomethionine	0.0256886	-0.126673	0.696121	0.166075	0.402827	0.0351166
peonidin	0.028424	-0.157642	-0.390853	-0.146563	0.475975	0.234178
peonidin-3-(p-coumaroyl)-rutinoside-5-glucoside	0.757712	0.326219	-0.291793	0.456891	0.411067	-0.124497
peonidin 3,5-diglucoside	-0.395026	0.128156	0.0558287	-0.341015	0.0332046	0.179609
peonidin-3-O-glucoside	0.628549	0.139539	-0.537127	0.097142	-0.663467	0.0489446
phaseic acid	0.463452	-0.00812706	-0.169731	-0.758852	0.477578	0.464728
(-)-phaseollidin	0.0564498	0.838226	-1.00202	-0.938897	-0.937915	0.238547
phenylacetohydroximoyl glutathione	0.663941	1.01735	-0.226557	0.536376	-0.58532	-0.0452158
phenylacetonitrile	0.101808	0.182925	-0.420477	-0.180513	0.660093	0.393782
phenylacetothiohydroximate	0.232871	0.413281	1.23688	0.172801	-0.24337	0.265758
phenylacetylglycine	-2.34741	0.0556992	2.34442	-0.212149	1.21594	0.813787
pheophytin a	0.00780798	-0.370187	-0.856519	1.25814	0.94931	1.46616
phlorizin	1.53541	1.08959	-1.35994	-0.108311	-0.0397694	-0.246285
phosphate	-0.143206	-0.136432	0.327683	-0.114292	0.0959591	-0.184284
phylloquinol	-0.45318	0.0568488	-0.0279164	0.314895	0.0148531	-0.383633
phytosphingosine	1.64367	2.0479	1.05376	-0.580351	-0.161282	-0.0133168
(+)-pinoresinol	0.609099	0.959576	-0.720353	-0.240732	-0.23462	0.127477
piperine	0.741196	0.319522	-0.384512	-0.0225653	-0.884795	-0.0357078
plumbagine	0.757593	0.437838	0.762152	0.420997	1.06332	0.55039
podophyllotoxin 7-glucoside	-0.00883156	-0.0291142	-0.450887	2.24785	1.81105	0.274956
porphobilinogen	0.504605	0.30772	-1.33	0.15046	-0.301882	-2.2624
presqualene diphosphate	0.837226	0.369148	-0.894046	0.508175	0.685104	-0.746157
protopine	0.696107	0.126841	-1.91879	0.933847	-0.4971	-0.939679
protoporphyrinogen IX	1.68529	1.71197	-0.495614	-2.2188	-0.0598298	0.0538154
pseudobaptigenin	N/A	N/A	0.238196	-0.856668	1.18152	-0.237886
pseudoephedrine	0.00283161	-0.0247504	0.376485	0.185509	0.0498079	-0.154806
pseudoionone	-0.45478	-1.20222	0.199822	0.439056	0.768649	-0.0587238
pteroate	1.00461	0.0880765	-0.171844	0.341387	-0.949529	-0.359179
pterostilbene	0.667426	-0.0111498	0.525715	0.281444	0.813082	0.459061
pumiloside	1.73485	0.274422	-0.892208	-0.0122708	-0.299943	-0.310701
pyridoxal	-0.10837	N/A	N/A	-1.10442	3.05862	N/A
pyridoxal 5'-phosphate	0.693874	0.45179	-0.717372	0.692837	-1.08807	0.202007
pyridoxamine	-0.0140268	-0.286165	0.254905	-0.308061	1.1416	0.213835
pyridoxamine-5'-phosphate	0.376701	0.248065	-0.335874	-0.138187	-0.213806	-0.267717
pyridoxine 5'-phosphate	0.50641	0.315741	-0.0244392	0.0585347	-0.0127715	-0.295614
pyrimidin-2-one ribonucleoside	-0.368657	0.20272	-0.0989938	-0.119516	-0.443954	-0.00339091
quercetin 3-rhamnoside-7-rhamnoside	0.772542	0.523205	-1.21572	0.158967	-0.70428	-0.0634234
quinidine	-0.159262	-0.278865	0.393512	-0.629458	1.87726	0.0980439
quinidinone	-0.150118	0.00976481	-0.335913	-0.837964	0.401338	0.0277905
quinolinate	N/A	0.447589	-1.56582	-0.113471	0.569713	-1.95794
(R)-3-[(R)-3-hydroxybutanoyloxy]butanoate	0.21712	1.10355	-1.33982	-0.408676	-0.105324	-0.651789
(R)-3-(4-hydroxyphenyl)lactate	0.0854977	-0.0238688	-0.306902	0.709672	0.461006	0.771382
(R)-6-hydroxynicotine	0.402628	0.307882	0.228553	-0.0131511	-0.385207	0.0805856
(R)-amygdalin	0.656318	0.158869	0.363174	1.03027	-0.560846	0.479088
R-vicianin	0.758837	0.238242	-1.53997	-0.516241	-0.204683	-0.189405
raucaffrinoline	0.331341	-0.243522	-0.552676	-2.28013	0.0659065	0.33089
red chlorophyll catabolite	0.11577	N/A	-0.631634	1.45715	0.852554	1.06574
reduced riboflavin	0.60314	0.326313	-0.513134	-1.20932	0.071594	-0.310413
rhodovibrin	0.381776	0.647732	0.245275	0.942051	-0.268344	-0.198243
riboflavin	0.65805	1.43362	-0.246641	-0.458391	-0.840141	-0.00602149
riboflavin cyclic-4'-5'-phosphate	-0.477549	0.351842	-1.27666	0.18931	0.032381	0.0057405
robustaquinone A	1.12138	0.443896	-0.739885	0.487809	-0.280613	0.170536
rotenolone	-0.140314	0.30089	-0.351639	-0.48755	0.562631	0.241529
rotenone	-0.499274	0.579532	-1.59253	-0.644204	-2.37509	0.294164
rutinose	-0.521901	0.17694	2.10787	-0.35888	0.768954	0.123164
(S)-coclaurine	-0.614918	0.0283569	-0.59595	-0.00456078	-0.256791	-0.238739
(S)-N-methylcanadine	0.105014	-0.273731	-1.982	-0.969132	-0.181125	0.662717
(S)-nandinine	0.246571	0.252012	-0.753056	-1.37305	-1.08788	-0.34581
S-(phenylacetothiohydroximoyl)-L-cysteine	-0.285928	0.740228	-0.0114905	0.137267	0.0259289	0.189197
S-5-methylthiopentylhydroximoyl-L-cysteine	-0.917376	-0.079409	-0.664902	-1.4774	-0.474594	-0.0591146
S-7-methylthioheptylhydroximoyl-L-cysteine	0.132523	0.299574	0.0153372	-0.0348626	0.879117	-2.91864
S-8-methylthiooctylhydroximoyl-L-cysteine	2.49541	0.165812	-0.299995	-0.195164	-0.07658	-0.181878
S-9-methylthiononylhydroximoyl-L-cysteine	0.370976	0.187285	-0.501103	0.275457	-0.13778	-0.255592
S-adenosyl-4-methylthio-2-oxobutanoate	0.821426	0.397247	-0.538845	-0.0602512	-0.58543	0.182929
S-carbamylcysteine	0.272061	-0.28822	0.349387	0.23913	0.375682	0.446042
S-Inosyl-L-homocysteine	0.438367	0.660047	-0.265385	0.631608	0.177836	0.243003
S-methyl-L-methionine	-0.0611171	-0.00140752	0.139061	0.25008	0.2282	0.124279
S-stylopine	0.292858	0.220992	-1.64933	-1.56129	-1.21566	-0.198322
S-tetrahydrocolumbamine	-0.042894	0.405584	-0.864865	0.890098	-0.548338	0.0295361
salicin	0.462105	0.0348299	0.0806856	-1.22716	1.06708	0.157428
salicin 6-phosphate	1.56477	0.436729	-2.31469	0.45708	-1.56886	-0.962252
salicortin	0.911104	0.3141	0.237557	0.923078	-0.358681	0.232905
salicyl-6-hydroxy-2-cyclohexene-on-oyl	0.901716	-0.172329	0.583329	0.306629	0.331659	0.150636
salicylate 2-O-β-D-glucoside	-3.88594	-0.152643	-1.04297	0.102269	-0.098211	-1.03438
salidroside	0.500799	0.452748	-1.25969	0.317747	-0.601216	-0.573692
sanguinarine	1.28125	0.238109	-0.714495	-0.201946	-0.228489	-0.207413
scopolin	0.297086	0.0275325	-0.77774	0.0549662	-0.252313	-0.330735
(-)-secoisolariciresinol	-0.065317	0.0343879	-0.543464	2.02343	-0.673583	0.197968
(+)-secoisolariciresinol diglucoside	-0.735009	0.315915	-1.52803	-0.32617	-1.20563	-0.808094
(+)-secoisolariciresinol monoglucoside	2.46231	N/A	0.441316	-0.438255	0.485927	0.258465
secologanin	-1.27327	-0.0589159	-0.923669	-0.0720709	-0.339323	-0.340879
senecionine	-0.0803411	-0.856138	-0.417749	0.0510508	0.602436	0.112141
serotonin	-0.312035	-0.0661781	-3.61562	-1.2967	0.101041	-2.10243
(+)-sesamin	0.546148	0.629822	-0.566535	0.290558	-0.250598	0.0407035
(+)-sesaminol	-0.866923	-0.599482	-0.0813079	0.367859	0.726493	0.091689
(+)-sesamolinol	0.310796	0.0609705	-0.394974	-1.36244	0.858539	-0.106446
shikimate	-0.12571	-0.128587	-0.0237738	0.130223	0.265055	-3.38428
sinapaldehyde glucoside	-0.554626	-0.161598	-1.70364	-0.0892627	0.342566	-0.174588
sinapate	-0.0438185	0.0241686	0.466331	-0.00325707	0.0853828	0.206506
sinapoyltyramine	0.57954	0.421732	-1.33088	-0.154361	-1.61301	-0.38558
sirohydrochlorin	0.117097	0.213337	-0.892667	0.240018	-0.978196	-0.936494
sophoraflavanone G	0.6666	0.726533	-0.570442	0.0824255	-0.373447	-0.678845
sorgoleone	-0.66335	-0.0734036	0.0841041	1.22702	-0.320533	0.67184
sphingosine	-1.72474	0.565899	0.345911	0.268822	0.415186	-1.00947
stearidonate	-1.79236	-0.926596	-0.205464	-0.901624	0.161811	-0.0443895
sterculate	2.9067	2.04205	0.519308	0.425991	1.89617	0.618175
steviol	0.539451	0.022273	0.105214	0.249517	0.0111039	0.113233
steviolmonoside	-0.695688	-0.925126	-1.73142	-1.80796	-0.0731112	0.887226
stigmasterol 3-O-β-D-glucoside	-0.353436	-0.501732	0.0280145	-2.11939	-2.14762	2.04533
strictosidine	-0.266829	0.250291	-0.658908	0.45853	0.16284	-0.050776
strictosidine aglycone	-0.596188	-0.502721	-0.220892	0.573398	-2.23365	-0.923284
tabersonine	0.116432	-1.7115	0.51211	-0.959129	0.392894	1.80221
taxa-4(20),11-dien-5α-yl acetate	-0.104204	-0.544845	-0.129944	-0.736529	-0.922633	-3.75648
taxusin	0.153957	0.125176	-0.307935	0.0889574	0.361447	-0.119725
tephrosin	0.108246	0.489233	-1.18588	-0.233115	-1.47053	-0.501719
tetrahydrocurcumin	0.426905	1.18238	-0.163052	0.331817	-1.29203	0.329357
tetrahydrogeranylgeranyl PP	-0.0523049	-0.00817785	-0.359587	-0.322364	0.976631	0.117123
tetrahydropalmatine	-0.2132	-0.0497671	-0.842915	-0.818262	0.541032	0.0983655
tetrahydropteroyl mono-L-glutamate	0.677619	0.189533	-1.14463	-0.792794	-0.759825	-0.283124
tetrahydropteroyltri-L-glutamate	1.3752	0.309877	-1.72834	-0.223278	-0.659824	-0.621037
thebaine	0.4717	0.222447	-1.66327	-1.22294	0.997504	-0.829639
theophylline	0.161227	0.0931879	-0.52111	0.654048	-3.12688	1.10407
thiamin	1.06633	0.600257	0.640541	-0.123629	-0.555187	0.821813
thiamin diphosphate	-1.03132	0.122254	1.52345	-0.289871	1.43427	0.37466
thymidine	0.134982	-0.16645	0.297633	0.361626	0.454523	-0.0353784
thymine	-0.210824	-0.586629	1.03481	0.0408967	0.285961	0.269195
traumatin	0.385145	0.644358	0.391713	-0.111228	0.341982	-0.0133539
tricaffeoyl spermidine	1.34949	0.57075	-0.0660273	0.485255	0.234537	-1.61218
tricoumaroyl spermidine	1.18709	0.155886	-0.367517	-0.36566	-0.140703	0.134982
trihomomethionine	-0.296983	0.28979	-0.743758	-0.478775	0.43061	-1.51289
tryptamine	0.639744	-0.27392	-3.59703	-2.05814	2.16635	-1.60909
tuberonic acid glucoside	-5.34708	-2.95187	2.03558	0.918559	-0.230347	-0.354435
tyramine	0.340548	0.00919006	0.564917	-0.141977	0.00105901	-0.034528
ubiquinone 2	-0.64448	0.719545	0.415049	-0.491523	0.505937	0.286015
uroporphyrinogen III	0.0474551	0.154886	-0.915464	0.486034	-0.836132	-0.349422
verbascose	0.792523	0.513088	0.286494	1.32596	0.00417285	0.378166
vernoleate	-1.04994	-0.0363491	-1.32687	-0.807735	0.302365	-1.02054
vicianose	0.00753984	1.49939	0.712418	-0.450777	0.118959	N/A
vindoline	0.63733	0.651177	-0.0546648	0.0672379	0.800689	0.329811
vinorine	0.315488	0.320282	-0.692486	-0.982019	0.59565	0.104601
vitexin 2"-O-β-D-glucoside	0.153316	0.28592	-2.9093	0.937082	-0.0392858	-1.30602
vomilenine	0.0454818	0.0861323	0.0242815	-1.92931	0.374298	0.174057
xanthine	0.127268	0.318234	-4.43778	-0.410991	-1.57875	-2.40128
xanthohumol	-0.340868	0.634634	-2.03598	0.404826	-0.886852	-3.39282
zealexin A3	-0.0961351	1.07465	-1.67437	0.879102	-1.20832	-0.23581
zealexin B1	-1.73824	-0.504249	0.884204	0.519867	-0.0764017	0.0090493

## Sheet: ST2. Oatwheat PCA loadings
compound	PC1	PC2	PC3	PC4	PC5	PC6	PC7	PC8	PC9	PC10	PC11	PC12	PC13	PC14	PC15	PC16	PC17	PC18	PC19	PC20	PC21	PC22	PC23	PC24	PC25	PC26	PC27	PC28	PC29	PC30	PC31	PC32	PC33	PC34	PC35	PC36
1-(β-D ribofuranosyl)nicotinamide	0.022056	-0.0084771	0.06544	0.042268	0.032891	0.021565	0.034029	0.023856	-0.018593	-0.0015721	0.013344	-0.059693	0.035261	-0.0077342	-0.0402	0.019257	-0.026385	-0.052724	-0.026015	0.0073692	-0.076719	0.049866	-0.0093103	0.078345	0.0078892	-0.0021751	0.011533	-0.057524	0.066991	-0.055974	-0.025918	0.013892	0.005435	0.0057149	4.974e-05	0.011638
1-(2-amino-2-deoxy-α-D-glucopyranosyl-1D-myo-inositol	-0.0026647	0.059968	0.034346	0.099978	-0.028582	-0.0062996	0.02559	0.065618	-0.014357	-0.038156	0.043669	-0.051781	0.065061	0.035957	0.0037263	-0.049071	-0.0046367	-0.030076	-0.0077987	-0.038385	0.030133	0.035648	0.014417	-0.02432	-0.005193	0.039195	0.024448	-0.011738	0.031181	0.0093594	-0.0043491	-0.025809	-0.025467	0.04223	-0.062192	0.021709
([1-(2-amino-7-methyl-4-oxo-7,8-dihydro-3H-pteridin-6-yl)]ethyl-4-(β-D-ribofuranosyl)aminobenzene 5'-phosphate	0.0428	-0.011981	-0.013253	0.065748	0.021045	-0.0051766	0.017864	-0.021674	-0.022621	-0.044878	-0.011126	0.0066337	0.033669	0.021096	0.017439	-0.018126	0.000699	-0.006507	0.01934	-0.011246	0.0026128	0.003423	0.034293	-0.016519	0.03406	0.0084675	0.028283	-0.0099175	0.008102	-0.010614	-0.073214	-0.075345	-0.010958	0.0022152	0.02102	-0.040795
1-16:0-2-18:1-diacylglycerol-trimethylhomoserine	-0.002439	-0.012171	-0.012915	-0.013971	-0.0077235	0.029946	0.065518	0.032722	0.03563	0.045737	-0.022691	0.046838	0.086304	0.022257	-0.0089573	0.051919	-0.0044485	0.031137	-0.054682	-0.017192	0.003719	0.026637	0.08657	0.060555	-0.018079	-0.084775	0.020649	-0.021868	0.048494	0.035389	-0.036584	0.086761	0.028544	0.014697	0.025721	-0.0080461
1-16:0-2-lysophosphatidylcholine	0.0354	-0.028758	-0.013845	-0.05397	-0.086747	0.021971	-0.0070182	0.074727	-0.064832	-0.013404	-0.048116	0.049851	-0.015815	-0.0072903	-0.068236	-0.066659	-0.097887	-0.017927	-0.059729	0.047845	0.035563	-0.083463	0.001911	0.053912	-0.0051359	0.053294	-0.077187	-0.03644	-0.049574	0.013989	0.06536	-0.049236	0.041812	-0.018702	-0.038561	0.0068638
1-18:0-2-18:1-phosphatidylethanolamine	0.039837	-0.015573	0.024306	-0.00098341	-0.040192	0.041212	-0.0052276	-0.011491	0.01028	-0.012054	0.046322	0.010871	-0.054531	-0.03436	0.044282	-0.030885	-0.034992	-0.038856	-0.045224	-0.02508	-0.037609	-0.022535	0.059325	-0.00066362	-0.055636	0.051467	0.013809	0.019541	0.083534	-0.039444	0.082442	-0.029346	0.013006	0.0096255	-0.028799	0.01217
1-18:1-2-16:0-phosphatidylglycerol	0.03496	-0.043343	-0.0065602	-0.017422	-0.04577	0.022096	0.025108	0.017657	0.027562	0.023556	-0.013429	-0.02818	0.029365	0.0099563	0.00089607	-0.011255	-0.033855	-0.066293	-0.014425	0.020887	-0.049584	0.061397	0.019157	-0.050093	-0.017865	-0.073413	-0.010026	-0.0011499	0.022781	0.025355	-0.016624	-0.0073413	0.018905	0.021081	-0.017035	0.022905
1-18:1-2-18:1 phosphatidate	0.027707	-0.03256	0.029673	0.0027278	0.0061956	0.041647	-0.048898	-0.067138	-0.072095	-0.0035846	-0.057054	-0.0677	0.017702	-0.0078866	0.09449	0.010862	-0.03959	0.021998	-0.091946	-0.023497	0.0039969	-0.052293	0.032185	-0.039626	0.038678	0.032718	0.0068052	0.010834	0.013049	-0.020004	-0.032305	-0.017832	-0.063315	-0.034472	-0.005539	-0.0071166
1-18:1-2-18:1-phosphatidylethanolamine	0.029922	-0.032657	0.011135	0.013545	-0.012652	0.02441	-0.018634	-0.044329	-0.052951	-0.024106	-0.054897	-0.013967	-0.042225	0.023265	0.044962	0.063458	-0.035031	-0.019738	-0.07667	-0.073497	-0.05352	-0.10281	0.027337	-0.010379	-0.015989	0.080958	-0.006095	-0.028006	0.014873	-0.065157	0.050045	-0.058562	0.059925	-0.013371	-0.010788	-0.0029282
1-18:1-lysophosphatidylethanolamine	0.0084083	-0.0080764	-0.038048	0.0037291	-0.01249	0.054555	0.0064077	-0.0090827	-0.050245	-0.02696	0.01869	-0.015555	-0.0789	-0.029324	0.075768	0.05909	-0.061207	0.0507	-0.021691	0.055597	0.02001	-0.015651	0.027893	0.066827	-0.051183	-0.030263	0.0015646	0.013454	0.032755	0.039107	-0.023306	0.020672	0.022865	0.0042025	0.010821	0.013777
1-18:2-2-16:1-phosphatidate	0.055111	-0.035506	-0.0083355	0.0063283	0.014874	0.049064	-0.046434	-0.076632	-0.060285	-0.019533	-0.059039	-0.0265	0.0095757	-0.061279	-0.00046644	0.02156	0.059468	0.0077628	-0.027324	0.031645	-0.0053567	0.0072674	-0.0011092	-0.0063506	0.0052019	0.013049	0.01049	-0.017541	-0.0088589	0.035946	0.03489	0.044398	-0.006187	-0.039353	-0.019712	0.0012297
1-18:2-2-16:2-monogalactosyldiacylglycerol	0.035889	-0.051542	-0.032972	0.0031268	0.015268	0.09904	-0.058706	-0.060181	-0.1124	-0.033262	-0.056711	-0.036997	-0.0095461	-0.08872	-0.01157	0.037038	0.030492	0.017714	-0.031381	-0.0018543	-0.041296	0.00022066	-0.0034923	0.053564	-0.0055789	-0.011148	-0.023493	0.022722	0.019851	0.028382	0.036751	0.019719	-0.012765	0.014444	0.004911	0.0067864
1-18:2-2-18:2-digalactosyldiacylglycerol	0.050551	-0.011517	-0.030518	-0.014619	0.035037	0.041486	-0.048161	-0.073884	-0.041573	-0.041188	-0.041075	-0.027386	0.054314	-0.028482	0.0051073	-0.0057327	-0.02098	0.042955	-0.016187	-0.0090435	0.04212	0.032836	-0.0097094	0.053655	0.033308	0.013669	-0.032763	0.0093711	-0.015847	0.0050354	-0.011021	0.04603	-0.021919	-0.0032177	-0.02632	0.0060951
1-18:2-2-18:2-monogalactosyldiacylglycerol	0.055446	-0.0449	-0.022871	0.012192	0.014836	0.077314	-0.043722	-0.088665	-0.082094	-0.030673	-0.052093	-0.043547	0.01319	-0.046845	-0.0048565	0.034699	0.0092941	0.0012161	-0.029079	0.0098796	-0.015045	-0.025054	-0.015418	0.017459	0.016586	0.010466	-0.048605	-0.010388	0.015848	0.026662	-0.0025003	0.052237	-0.0096945	0.0062781	0.035677	0.0092188
1-18:2-2-18:3-digalactosyldiacylglycerol	0.047983	-0.026662	-0.034035	0.005251	0.034594	0.047078	-0.069592	-0.092852	-0.061869	-0.046526	-0.049955	-0.017393	0.059916	-0.031093	0.013185	-0.0069786	-0.010544	0.040872	0.0013059	0.012958	0.04432	0.024389	-0.026868	0.06323	0.015079	0.031416	-0.027066	-0.0050816	-0.024773	0.02436	-0.0033529	0.038097	-0.014276	-0.011735	0.0011577	0.029506
1-18:2-2-18:3-monogalactosyldiacylglycerol	0.052587	-0.029005	0.022056	-0.0035738	-0.04584	0.013826	0.0055646	0.029306	0.002365	0.0062651	0.032964	-0.015255	0.0045777	-0.031084	-0.038155	-0.060445	0.052427	0.017153	-0.061843	-0.0026664	0.012607	-0.04054	-0.032865	-0.0051101	-0.00041926	0.04113	-0.051994	-0.054385	0.01746	0.029393	-0.040025	0.04089	0.080023	-0.028778	-0.093939	0.0047606
1-18:3-2-18:2-monogalactosyldiacylglycerol	0.017513	-0.039711	0.035449	0.030352	-0.027882	0.010883	0.0016168	-0.0012662	-0.015601	-0.032034	-0.019599	-0.030265	-0.053608	-0.038382	0.089624	0.020169	0.0013376	0.0087518	-0.058966	-0.015011	-0.017387	-0.026107	0.031635	-0.0012837	0.058794	-0.019894	-0.029618	0.022873	0.0083942	-0.05211	0.031215	0.0060702	-0.014629	0.021584	-0.013466	-0.00036273
1-18:3-2-trans-16:1-phosphatidylglycerol	0.054971	-0.036075	-0.0026046	0.038456	0.0037026	0.015185	0.0060336	-0.043398	-0.040147	-0.028865	-0.038244	-0.0091244	0.023315	-0.010021	-0.020286	0.013958	0.022634	-0.0042202	0.0015038	0.022839	-0.0091041	0.0033657	-0.0081893	-0.0146	-0.013891	0.015768	-0.014345	0.027117	0.011419	0.004009	0.046079	0.00054778	-0.015022	0.011769	-0.012785	-0.0026753
1,2-di-O-sinapoyl-β-D-glucose	0.027485	-0.006541	0.025824	0.054645	-0.02543	0.0056798	0.021836	0.010154	-0.0074805	-0.021272	0.020691	0.0014954	0.041729	0.019298	-0.002391	0.0071813	0.011271	0.024334	0.040772	0.08618	0.017931	0.061636	-0.027546	0.027488	0.0098725	-0.056163	-0.01139	-0.0076716	-0.0034258	0.031085	-0.0057518	0.0046495	-0.025084	0.058917	-0.0030776	0.015356
1,2-dibutyrin	0.034284	-0.022843	0.0063544	0.0039997	-0.034487	0.02595	-0.019217	-4.0956e-05	0.054741	-0.028238	0.055528	-0.041427	-0.037991	-0.016814	-0.018658	-0.042067	0.11059	0.025757	0.030092	-0.01391	0.043673	0.0056653	-0.052726	-0.0073821	-0.01808	0.016851	-0.069553	-0.005233	-0.00028109	-0.018084	-0.021486	-0.050142	-0.063127	0.010122	0.00055312	0.017749
1,2-dioctanoyl-1,2,6-hexanetriol	0.049447	0.015951	-0.01977	-0.026061	-0.0044296	0.0016018	0.013608	-0.0028398	0.020813	0.014407	0.0033598	-0.0038613	0.038694	-0.0085189	0.055189	0.015372	-0.0652	-0.0018414	0.043332	0.064659	0.061259	0.00082954	0.050402	-0.0057149	0.050477	0.0044374	-0.074283	-0.077664	-0.0003688	-0.046855	0.0018988	-0.018424	0.035057	0.014456	0.028821	-0.0032202
1,2-dioctanoyl-1-amino-2,3-propanediol	-0.029366	0.0064029	-0.054849	0.036062	0.029486	-0.093838	-0.069279	0.020199	0.026988	-0.060563	0.014297	0.049676	-0.018986	0.029375	-0.027444	0.028959	-0.025617	-0.054837	-0.066271	0.047486	-0.020287	-0.0095091	-0.02295	-0.04229	-0.01562	0.030694	-0.069958	0.027525	0.026491	0.015173	-0.00015969	0.0036542	0.025732	0.038481	0.0026446	0.014832
1,2-dioleoylglycerol	0.014944	-0.016667	0.0084471	0.037887	0.0029429	-0.00044182	0.0088859	-0.124	0.0085562	-0.065359	0.027217	0.056268	-0.049925	-0.022118	-0.049741	-0.066443	0.027329	-0.056719	-0.061975	0.0041711	0.031863	0.029604	0.027392	-0.15201	0.16009	0.07788	0.047228	0.088803	0.093943	-0.083621	0.05292	0.026771	0.081091	0.021924	0.027005	0.018189
1,2-dipalmitoylphosphatidylcholine	0.031328	-0.033799	-0.015605	0.020069	0.0008769	0.048469	-0.026634	-0.068613	-0.043469	-0.028042	-0.055647	-0.040435	0.02687	-0.036344	0.019033	0.0048116	-0.011043	-0.051333	-0.02413	0.0014409	-0.0091506	-0.010075	-0.019227	0.013292	0.0063288	0.0017718	-0.022629	0.020151	-0.0020186	-0.055402	0.013862	-0.012937	0.031671	-0.01289	-0.011142	-0.0027852
1,2-dipalmitoyl-phosphatidylglycerol-phosphate	0.004846	-0.049262	0.062688	-0.011917	-0.087603	0.012356	-0.0008816	0.050219	0.015253	0.01226	0.020602	0.042532	0.00044041	0.022969	-0.022676	-0.063321	0.054777	-0.036014	0.026635	-0.088779	-0.016091	-0.0034371	-0.013996	-0.022845	0.0079451	0.014491	-0.055762	-0.049271	0.023879	-0.0050636	0.019529	0.00911	0.0088179	0.012049	0.040982	0.0049463
1,3,5-trimethoxybenzene	-0.025799	-0.021222	0.04796	-0.04419	-0.061231	0.059848	-0.073174	0.018413	0.028932	0.0022179	0.042251	-0.010216	0.0086975	0.0083507	-0.032208	-0.04296	-0.0038836	-0.037742	0.03381	0.071862	0.044062	-0.004203	0.012452	-0.01827	-0.013522	0.0087065	0.033244	-0.028437	0.002166	0.0025165	0.017891	0.029664	-0.0092343	-0.0059854	0.014007	0.017802
1,3,7-trimethyl-5-hydroxyisourate	0.0072748	0.085225	-0.050329	-0.033976	0.012576	-0.028099	-0.037216	-0.040175	-0.010923	-0.025442	-0.0011528	0.040111	0.046156	-0.020919	-0.023439	-0.0068195	-0.019503	0.017594	-0.0027295	0.0069305	0.035367	-0.05046	0.067003	-0.012712	0.049389	0.038556	0.095247	0.039991	0.021724	0.0098196	-0.012389	-0.0034731	0.027509	-0.019933	-0.012438	0.0024371
1,3-dihydroxy-N-methylacridone	-0.058558	0.018525	-0.031891	-0.015743	0.0016591	0.019272	-0.0592	0.017615	-0.0017696	0.0079219	-0.0062545	-0.025952	-0.0068055	-0.06528	4.7033e-05	-0.028713	0.0095488	0.059592	0.013103	0.02981	0.0060599	0.0015869	-0.032528	0.010124	-0.027443	0.037341	-0.020399	0.0064922	-0.028029	0.0044477	-0.0041892	-0.10669	-0.060128	0.011796	-0.014211	0.0077375
1,3-dioctanoylglycerol	-0.0091095	-0.0083054	-0.053594	0.001284	-0.05295	-0.0055601	0.066748	-0.011279	-0.0055125	-0.007395	0.055817	-0.011546	0.05855	0.046787	0.052207	-0.061415	0.033707	0.0034591	-0.030299	-0.049777	-0.02289	0.04812	0.055288	-0.011391	0.0011136	-0.010137	0.028514	0.030353	0.051379	-0.0053804	0.056472	0.11644	-0.023772	0.045462	-0.050414	0.02942
1,4-β-D-glucan	0.022585	0.070195	-0.0015169	0.02587	-0.032655	-0.0094014	-0.0097153	0.0089465	0.021637	0.012543	-0.012498	0.017156	-0.0088853	0.00089094	-0.047516	0.044483	0.0078732	0.0028883	-0.019554	-0.0036603	0.014365	0.024952	0.0078959	0.00091667	0.015465	0.019051	0.0053428	-0.053158	-0.016414	-0.066428	0.050909	0.00088404	-0.02399	0.056066	0.0084169	-0.0047906
1,4-dihydroxy-6,7,8-trimethoxy-2-methylanthraquinone	0.039234	-0.011195	-0.034258	0.047596	-0.015957	0.037952	0.010189	0.030732	-0.0033234	-0.078938	-0.02017	-0.024103	-0.074889	0.0028707	0.0057487	0.014944	-0.028715	-0.0064442	-0.034334	-0.095748	0.031998	0.051736	-0.067787	0.014541	0.018138	0.026835	-0.0076353	-0.027311	-0.079475	-0.045595	-0.030803	-0.0089958	0.016963	0.016685	-0.016571	0.00052176
1,4-naphthoquinone	0.023937	-0.10329	0.0016904	0.05623	-0.026654	-0.026876	-0.0060851	0.025991	-0.012827	0.010158	-0.024726	-0.0017321	-0.028345	0.026871	-0.029187	0.031488	0.052863	0.088735	0.027188	-0.022297	0.045436	-0.003646	0.036283	0.010131	-0.029655	0.003447	0.087821	-0.0098362	0.010185	-0.040602	-0.055186	0.0021777	-0.063952	0.073742	-0.022676	-0.00082345
1,5,7-trihydroxy-6,8-dimethoxyanthraquinone	-0.033537	-0.067396	0.016157	0.03969	-0.00082504	0.022887	-0.043652	0.069558	-0.0032279	-0.049587	-0.038548	-0.020054	-0.033552	-0.014074	-0.0016199	0.003818	-0.018832	0.039531	0.010272	-0.021989	-0.014215	0.0079791	-0.00083975	-0.038456	0.0073115	-0.01136	-0.0026136	0.020333	-0.022007	0.011492	0.006612	0.015643	-0.0042771	0.041386	0.011463	-0.0018799
1-kestotriose	-0.0012139	0.058852	-0.013968	0.06248	0.014798	-0.02234	-0.033415	0.020972	0.0109	-0.073147	0.026596	0.0031969	0.0080534	-0.03428	-0.016392	-0.091843	-0.035956	0.0023196	0.041718	-0.030099	-0.0045106	-0.062285	0.031384	-0.055119	0.043462	0.029936	0.052161	-0.023644	-0.031653	0.00085712	0.13164	0.024749	-0.099521	0.029591	-0.014192	-0.0029307
1-methoxy-3-indolylmethyl glucosinolate	-0.061066	0.030371	-0.0095357	0.021622	0.017469	0.025033	-0.0044317	-0.0066052	-0.014961	0.0097602	-0.009348	-0.0063532	0.0046885	0.016428	0.022312	-0.0085374	-0.014603	-0.016122	-8.1056e-05	-0.020085	-0.0051079	-0.027743	0.0061161	-0.019424	-0.0053914	0.0053074	0.029897	0.027122	0.018001	0.032109	-0.017892	0.0017188	0.0020882	-0.042881	0.0089327	0.0061788
1-monopalmitoylethylene glycol	0.062221	-0.021791	-0.0031788	-0.0097459	-0.0054259	-0.0063656	0.0064479	-0.014726	-0.0046391	-0.013754	-0.0063094	0.015984	-0.015569	-0.013236	-0.018668	0.018573	0.00040877	0.027052	-0.034812	-0.053847	-0.046826	-0.025367	0.011354	-0.01594	-0.029496	-0.044368	-0.0049249	0.0091927	-0.00064884	0.0057836	0.027561	-0.046534	-0.0051986	-0.051253	0.013178	-0.0038301
1-naphthol	0.04617	-0.032926	-0.051554	0.00068183	-0.097386	0.010351	0.0042024	-0.0088383	0.032459	-0.012133	-0.078863	-0.016986	0.010521	0.017319	-0.052057	0.089348	0.095654	0.061018	0.031647	-0.022974	-0.095531	0.0094872	-0.0019361	0.0064338	0.032217	0.015005	0.051086	-0.040849	-1.916e-06	-0.028151	-0.0091889	0.022008	0.017549	0.045047	0.038317	0.0016505
1-O-galloyl-β-D-glucose	-0.054631	-0.0079305	-0.023908	0.012471	-0.018906	-0.03183	-0.0012063	0.0055873	0.012227	-0.0079095	-0.0077934	-0.02443	-0.0071573	0.079813	0.030021	0.010714	-0.0036246	-0.04894	-0.033608	-0.024336	-0.017073	-0.013781	-0.013945	0.032474	0.014863	0.0080581	0.039154	0.025684	-0.011492	-0.0015206	-0.046159	0.0054178	-0.068174	-0.0018423	-0.013381	0.003703
1-oleoyl-2-lyso-glycerone phosphate	0.021073	-0.040498	-0.018742	0.028117	-0.0018459	0.10186	-0.042351	-0.0010151	0.040994	0.034712	-0.041901	0.018947	-0.015036	-0.015029	-0.066108	0.024754	0.0034345	0.0085104	0.014746	0.0054317	-0.095343	0.041106	0.012556	-0.039521	0.014045	0.033527	-0.027669	-0.055864	0.02191	0.098307	0.017992	0.0088512	0.015317	-0.01586	-0.096669	-0.010863
1-oleyl-2-lyso-phosphatidate	-0.050175	0.0022905	-0.037986	0.033803	-0.0028511	0.077695	-0.0060236	-0.023464	0.010905	0.027098	-0.028155	0.024604	-0.024979	0.020965	-0.0032191	0.023361	0.0088666	-0.016383	-0.023226	-0.012658	-0.018256	-0.020793	0.04008	-0.041699	0.0054321	-0.0074134	-0.029748	-0.020151	0.040761	0.011883	-0.0095283	-0.020835	-0.0070165	-0.009483	0.0013412	-0.005484
1-phenyl-7-(3,4-dihydroxyphenyl)-hepta-1,3-dien-5-one	0.072456	-0.024493	-0.0018262	-0.0010768	-0.023984	0.005571	-0.00010246	0.023101	0.022999	-0.011439	0.0025445	-0.0022879	0.0097795	-0.005311	0.011527	-0.015889	0.024891	0.012558	-0.024987	0.022253	-0.025129	0.028719	0.0017927	-0.03297	0.016448	0.014764	0.0063057	-0.025763	0.012771	0.02338	-0.013418	0.023	0.017321	0.020466	0.022868	0.0091367
1-pyrroline	0.0017404	0.029863	0.021231	0.027397	-0.14076	-0.065855	-0.09044	0.0074397	-0.065509	0.065943	-0.032374	0.024241	0.05584	0.0089222	-0.084707	0.049932	0.0098086	0.049842	-0.055331	-0.053606	-0.0073	-0.0092726	0.050367	0.052577	-0.062436	0.093053	-0.069623	-0.023363	0.038466	-0.015008	-0.019149	0.082933	0.026072	0.011593	0.02607	-0.031481
10β,14β-dihydroxytaxa-4(20),11-dien-5α-yl acetate	-0.029617	-0.060207	-0.063117	0.0030172	0.013039	-0.036608	-0.012686	0.007215	0.014643	-0.018988	0.019388	-0.01779	-0.0058494	0.031591	-0.035868	0.045927	-0.0050924	-0.013766	0.0061892	0.016694	-0.0015256	0.0041136	-0.0066024	-0.0073048	0.014334	-0.026214	-0.00039104	-0.014118	0.019402	0.03605	0.046503	0.0052718	-0.017719	0.047943	0.0063519	-0.0095687
10-deacetyl-2-debenzoylbaccatin III	0.061642	0.02711	-0.023435	-0.0086844	0.010315	-0.0099534	-0.0066458	-0.011475	0.0065775	0.037177	0.040896	0.0094121	-0.014866	0.011281	0.015222	-0.020875	-0.016019	0.0077131	0.0048925	-0.0034564	-0.0090364	0.015647	0.038516	0.0053914	0.0078332	0.0088129	-0.0072965	0.042348	0.00492	0.01278	0.0031027	0.0017208	0.0088118	0.0044307	0.020435	0.011698
10-deoxysarpagine	-0.013118	0.014052	0.043342	0.023327	-0.083368	-0.088691	0.023784	0.0061049	-0.052015	0.014417	-0.028189	-0.029752	0.081536	-0.062275	-0.013305	-0.017994	0.025706	-0.037326	0.016793	0.024954	0.025756	-0.0029032	0.015468	0.0047833	0.056133	0.037349	-0.048385	-0.05865	-0.015891	0.017591	0.0076746	0.019576	-0.027368	-0.055706	0.00078333	0.0026722
10-hydroxydihydrosanguinarine	0.054457	0.032776	-0.034248	0.015698	0.019853	-0.0020731	-0.023396	0.014999	0.011405	-0.03686	-0.024578	-0.00042174	-0.0026184	-0.021385	0.025771	-0.029961	0.027411	-0.022096	0.004313	-0.027494	0.0228	-0.010361	0.032262	-0.0023178	-0.0046274	-0.0044906	0.053054	0.018818	0.0091684	-0.0018607	0.0085528	-0.035218	0.0084861	0.022478	-0.0051561	0.0079597
10-methyl-5,6,7,8-tetrahydropteroylglutamate	-0.018342	-0.0036664	-0.0088897	0.0021653	-0.054027	-0.041817	0.10344	-0.036555	-0.066049	-0.062422	0.045363	-0.016682	0.076322	-0.021983	0.034607	0.012512	-0.019059	-0.067693	0.020111	-0.0029032	-0.029682	0.022999	0.027002	0.027642	0.0028184	-0.002742	-0.0090337	-0.0043274	0.059941	0.04454	-0.01972	-0.007641	0.037794	0.0038243	-0.048326	-0.0060745
11-dehydro-15-oxo spinosyn macrolactone	-0.044563	0.0039154	-0.060713	0.010065	-0.013194	0.0015295	0.0079271	-0.017348	0.013973	-0.023365	0.050923	0.024069	0.010722	-0.013729	0.040514	0.0063368	0.0077834	0.044508	-0.03641	0.016811	-0.016066	0.041054	0.021722	0.010287	0.0084141	-0.01775	-0.037958	0.0075699	0.00041709	0.043515	0.0038656	-0.025825	-0.025183	-0.043769	-0.01391	-0.0068671
11-oxo-β-amyrin	0.051119	-0.022682	-0.01968	-0.025612	-0.063163	0.031884	0.067094	-0.004147	0.026695	0.0072049	-0.015229	-0.0052357	0.0078814	0.022615	0.026068	0.0015402	-0.015718	-0.019784	-0.010925	-0.015073	-0.0046128	0.026418	0.0052252	-0.053344	0.011788	-0.046949	-0.019447	0.03258	-0.016138	0.025392	-0.025999	0.017407	0.020368	0.056218	-0.0019423	0.014126
12-hydroxydihydrochelirubine	0.046263	0.058653	-0.054304	-0.038354	-0.015402	-0.016271	-0.012531	-0.0095726	-0.015362	-0.0034547	-0.012307	0.030308	-0.013438	-0.013709	0.036482	-0.048909	0.011883	-0.039124	-0.017463	-0.037578	-0.059756	0.090258	0.01252	0.02518	0.080133	0.030502	-0.0033598	0.068903	-0.024508	0.0042782	-0.031238	-0.0098724	0.026159	-0.012766	0.00042244	0.0050227
3-hydroxy-2-oxindole-3-acetyl-asp	0.043835	0.012192	-0.033414	-0.0099764	-0.0026552	-0.033041	-0.00081281	0.046945	0.025745	-0.050481	-0.058112	-0.0030869	-0.00083067	-0.009664	-0.017834	-0.0029704	0.037404	-0.017965	0.014572	-0.006309	0.0045353	0.014206	-0.0034961	-0.037574	0.018556	0.0013803	-0.058257	-0.032415	0.037633	-0.0011028	0.00032705	0.0027306	-0.021742	-0.036495	-0.00073295	0.00052277
13-apo-β -carotenone	0.042829	-0.053719	-0.07927	-0.020317	-0.015907	-0.01636	0.010526	-0.029726	-0.015333	-0.025815	0.042241	-0.067301	-0.0096323	-0.010217	0.0063454	0.009526	-0.03392	0.017385	0.027215	0.028487	0.02895	-0.0020248	-0.016958	-0.014276	-0.015777	0.022937	-0.030901	-0.001014	-0.02448	0.01465	-0.018816	-5.4544e-05	-0.042519	-0.0042824	-0.019982	0.023024
14,15-epoxyemindole-SB	0.014075	-0.011772	0.031699	-0.0017675	-0.05827	-0.0049543	0.018156	0.00059471	0.0019304	-0.025499	0.011936	-0.033373	0.00313	0.022802	-0.027452	0.051753	0.054203	0.0068387	0.029279	-0.024413	0.081034	-0.018564	0.011613	-0.028653	0.021411	-0.020388	0.021673	0.021206	-0.020307	0.0773	0.031862	0.042427	0.071457	0.011099	0.040879	0.0084367
15,16-dihydrobiliverdin	0.01603	0.082916	-0.08026	-0.090385	0.0078054	-0.048786	0.020566	-0.031368	-0.041437	0.014673	-0.024297	0.028412	-0.018925	-0.016124	-0.037344	-0.092186	0.065047	-0.026404	-0.051619	0.040462	0.0035719	-0.05166	-0.050401	0.045271	0.068175	0.027653	0.040814	-0.058531	0.032096	0.070568	0.073646	-0.047861	-0.048031	-0.03024	-0.0012051	0.014347
16-epivellosimine	0.053376	-0.021148	0.013569	-0.016916	-0.038356	-0.010727	-0.046351	0.025114	0.0091014	-0.0063181	-0.01333	0.0070891	-0.043884	0.012679	0.064437	-0.01048	0.050409	-0.015121	-0.01179	0.054565	-0.024287	0.019274	-0.019028	0.011373	0.0048527	0.007355	0.013896	0.059975	0.042016	0.10601	0.0065531	-0.0054385	0.012912	0.03871	-0.045234	0.0022708
16-feruloyloxypalmitate	0.079036	-0.0087267	-0.010743	0.0029235	0.01053	-0.026203	0.0050721	0.010073	0.0069453	0.01019	-0.022987	-0.0057424	0.0049021	-0.0049891	-0.014968	-0.027689	-0.042275	0.024547	-0.022135	0.0044273	0.0096124	0.032812	-0.0039436	0.056311	0.043748	0.0032074	0.039062	0.0057629	-0.017723	-0.0042965	-0.034239	-0.033657	-0.0031487	0.043138	-0.01009	-0.0098072
16-methoxytabersonine	-0.024567	-0.051978	-0.07785	0.0086423	-0.0036998	-0.040865	0.0047577	0.0087286	0.0072782	-0.019613	0.036169	0.019515	-0.012699	0.013766	0.00053155	-0.014918	-0.0032718	-0.0026747	-0.0096509	-0.0199	0.011764	0.013084	0.031204	-0.023287	-0.0071829	-0.011299	0.025768	-0.025208	0.0049014	0.019545	0.014904	-0.015296	-0.018363	0.022217	-0.0016537	0.013569
17-O-acetylajmaline	-0.0051294	-0.040338	-0.075857	0.058222	-0.026751	-0.00086036	0.00096379	0.0047318	0.061386	0.044506	0.026979	0.0070973	0.031787	0.00073845	-0.055519	-0.0016272	-0.0039959	-0.0001096	-0.073503	0.034966	-0.057346	0.0085715	-0.036187	0.062163	-0.042748	-0.017193	-0.044904	0.022146	0.012138	-0.01196	0.0084863	0.050631	-0.028377	0.016339	-0.021626	0.013513
17-O-deacetylvindoline	-0.045312	0.01294	-0.029766	0.0039609	-0.010111	-0.018175	-0.024381	-0.084656	0.069194	0.013141	-0.004913	0.010997	-0.030843	0.049678	0.038303	-0.021415	0.032838	0.056968	0.010663	0.023898	-0.061843	0.06379	-0.01782	-0.056838	-0.046124	-0.06409	-0.01513	-0.010779	-0.020296	-0.030157	0.06378	-0.019928	0.034526	0.010746	0.0082573	-0.005596
17-oxosparteine	-0.036739	0.0085881	0.019732	-0.035963	-0.060139	0.044439	-0.017842	0.040966	-0.021301	-0.018345	0.0373	-0.042373	-0.022318	-0.012325	-0.01669	0.0024786	0.018736	0.021934	0.0052204	-0.0061449	-0.03259	-0.024885	-0.048013	-0.015149	0.02749	-0.032436	-0.023759	0.0080041	0.037125	-0.029147	0.019145	-0.021955	0.02389	0.0021662	-0.01797	0.0051559
(1E,6E)-1-(4-hydroxyphenyl)-7-phenylhepta-1,6-diene-3,5-dione	-0.016918	0.023605	-0.035715	0.019253	-0.05825	0.011647	-0.061178	-0.038145	0.073034	0.0049832	-0.051187	0.017432	0.077296	-0.0078993	-0.017467	0.0089095	-0.016064	-0.048869	-0.02768	-0.029442	0.050082	-0.030515	-0.023139	0.02815	-0.12356	0.02633	0.0058319	-0.085003	0.0017155	0.039439	-0.027659	0.0071651	-0.07226	-0.02221	0.03509	0.22458
2-(2-methylpyridin-3-yl)ethanol	-0.0063312	-0.058622	-0.076131	-0.034727	-0.017158	-0.020043	-0.0091268	0.0073644	-0.01712	-0.0029026	0.031348	-0.03835	-0.0076496	-0.011541	-0.0094823	-0.0075378	-0.010927	0.024613	0.0087096	-0.021061	-0.0044279	-0.019507	-0.0060049	-0.00042667	-0.016141	0.011469	-0.015649	-0.027007	0.0045764	-0.0051046	-0.037484	0.04176	0.0027476	0.058557	0.01402	0.0013806
2-(3,4-dihydroxyphenyl-5-hydroxy-3-decanone	-0.00067078	-0.00013677	0.0045418	0.0079524	-0.033155	0.032388	0.057757	0.017219	0.031449	0.0095695	-0.011971	-0.049413	-0.001557	0.056809	0.0077391	-0.10194	0.034105	0.065547	0.040166	0.030852	-0.062816	-0.050683	0.0057677	-0.030748	-0.0027285	-0.032363	0.012977	-0.074031	0.048323	0.040433	0.065515	0.011309	-0.038099	0.097141	-0.028993	0.0039345
2-(3-benzoylphenyl)-3,5,7-trihydroxychromen-4-one	0.061141	-0.015096	0.021833	0.016686	0.019165	0.007143	0.016205	0.0077259	0.015345	0.019009	-0.017856	0.025952	-0.015782	-0.011873	-0.030131	0.0057746	-0.016557	-0.032641	-0.012573	-0.016235	-0.0046857	0.015582	0.0091471	0.031381	0.0052127	0.023981	0.013921	-0.028909	0.032554	-0.014533	-0.0026021	-0.022705	0.018688	0.02175	0.0090752	-0.0022489
2-(4'-methylthio)butylmalate	0.031266	-0.0576	-0.032667	0.081127	-0.0091484	-0.025457	0.094808	0.023443	-0.040861	-0.03282	0.017502	-0.0094147	0.031833	-0.0064609	-0.036207	0.043776	-0.035749	-0.016539	-0.015173	0.0037286	0.028139	0.028026	-0.070309	0.0021386	-0.079656	0.042367	-0.0069244	-0.024416	0.070788	-0.040931	-0.021739	-0.0076783	-0.020601	0.028864	0.024178	0.011626
2-(5'-methylthio)pentylmalate	-0.008503	-0.016661	-0.0044154	-0.023043	-0.050071	0.049573	-0.01572	0.070479	-0.011808	-0.012727	0.0048321	0.036467	-0.0034536	0.067054	-0.01611	0.020211	0.085719	0.019522	0.087791	-0.015347	-0.030001	0.030454	0.14355	0.0070831	0.071799	-0.020217	0.095611	-0.00068365	0.039898	0.022513	0.071218	0.051305	0.011556	-0.010254	-0.040881	0.0184
2'-deoxycytidine-3'-monophosphate	-0.075676	0.0083541	-0.019544	0.0061963	0.0089997	0.008322	0.0084117	0.012258	0.0019367	-0.019427	0.0025363	0.015361	-0.031781	-0.0075023	0.021582	0.031795	-0.068939	0.076057	0.003659	0.0020459	0.023699	-0.041692	0.04963	0.057219	-0.026905	0.018437	0.023328	-0.019664	-0.048903	-0.022024	0.0026274	0.013043	0.056928	0.031812	-0.0059014	0.0030026
2'-deoxyguanosine	0.061317	0.02834	-0.0089945	-0.0018188	-0.032881	0.002826	0.011952	0.0014217	-0.01273	-0.024833	0.002425	-0.011156	-0.021143	-0.015006	-0.004397	-0.0042818	-0.004806	-0.0050098	0.0019292	0.029608	-0.00049704	0.045966	-0.013831	-0.030327	-0.024423	0.0095282	-0.0097127	0.034899	-0.004656	0.021708	0.059819	-0.021927	-0.00020498	-0.030384	-0.0063967	-0.0087453
2-omega-hydroxy-C22:0-LPA	0.049385	-0.057291	0.0017627	-0.026318	-0.002993	0.0497	-0.069276	-0.060151	-0.056248	0.004896	-0.029644	-9.8076e-05	0.017074	-0.0055985	-0.023491	0.018064	0.03101	0.013571	-0.022324	-0.057716	0.026268	0.045361	-0.040386	0.026721	0.042164	0.01758	-0.029315	-0.042576	-0.020399	0.11993	-0.017109	0.0053672	-0.016851	0.033833	-0.059986	-0.016243
2,2'-dipyridyl	0.01271	0.025449	-0.031728	-0.014215	-0.097154	-0.0036014	-0.0024798	-0.0018078	0.01421	0.06371	-0.0022878	0.011164	0.011532	-0.025388	0.083676	0.061214	0.015697	0.021368	-0.011687	-0.017199	0.030503	0.00094064	-0.020756	-0.022545	-0.027334	0.00011443	-0.017681	-0.027386	-0.05001	-0.034105	0.0093831	0.011636	-0.0079	0.043225	-0.026255	-0.020578
2,3-dioctanoylglyceramide	0.041418	-0.034805	-0.026356	-0.017834	-0.074305	0.049296	0.091833	-0.020637	0.040848	0.0051557	-0.027694	0.0052032	0.0021922	0.037686	0.020896	0.013734	-0.017776	-0.0088374	-0.014984	-0.0017421	0.013915	0.010887	-0.0035308	-0.073219	0.021293	-0.049782	-0.030465	0.056223	-0.018273	0.031787	-0.062563	0.029068	0.024127	0.074323	0.0012919	0.015088
2,4-diamino-6-ethyl-5,3'-(2-trifluoromethyl-4-sulphonamidophenoxy)prop-1'-yloxypyrimidine	0.025558	0.037317	-0.012108	0.06369	0.0046549	0.028172	0.051212	0.01332	-0.016325	0.060332	-0.024795	0.085957	-0.087379	-0.1205	-0.11882	-0.014447	-0.051492	-0.055945	0.065766	0.097057	-0.10654	-0.071344	0.020114	-0.014843	0.0032836	-0.096129	0.042733	-0.054125	0.031295	0.0048191	-0.047766	0.027874	-0.038362	-0.0029827	-0.00090548	0.0029827
2,4-dihydroxycinnamate	-0.063365	0.0035058	0.041338	-0.011163	-0.072412	-0.0094996	0.015745	-0.022114	-0.052061	-0.035282	-0.020467	0.016816	0.0099614	0.022483	0.014455	-0.0019492	-0.028669	-0.043233	0.033194	0.026245	0.0058787	-0.06333	0.026207	0.0021601	0.0069412	-0.0052613	-0.016153	0.012376	0.0052517	0.028789	-0.057967	0.043061	-0.065199	0.062252	0.025513	0.0077399
2,5-diamino-6-(5-phospho-D-ribosylamino)pyrimidin-4-3H-one	0.0023943	0.062664	0.0046369	0.067813	-0.0018574	0.00038759	-0.0072994	-0.019556	-0.044912	-0.06286	0.04225	0.057449	0.078921	0.024543	-0.025361	0.0061905	0.052295	-0.0133	0.019059	0.025711	0.0019756	-0.0019544	-0.076176	0.0015066	-0.049141	-0.032549	-0.053161	0.068028	-0.02634	0.00020468	-0.097707	-0.034326	-0.030802	-0.012279	-0.0047183	0.014278
2,5-dihydroxybenzoate 5-O-β-D-glucoside	0.031055	0.027211	-0.032445	0.02106	-0.033699	-0.00039301	-0.025828	0.07246	0.012841	-0.038523	-0.12298	0.027498	-0.022085	-0.042249	0.011237	-0.01249	0.076338	0.00077804	0.0022017	-0.036333	0.039787	-0.024708	0.031203	0.0092063	-0.012776	-0.02076	0.011782	0.02209	0.022602	0.03007	-0.015165	-0.0068281	0.034112	-0.038263	-0.00047073	-0.0056382
2α,7β-dihydroxytaxusin	0.055244	-0.029944	-0.026639	-0.00077464	0.028972	-0.025259	-0.0066684	-0.039327	0.022541	0.0067578	0.0081529	0.02363	-0.009079	-0.0027044	0.0084636	0.029353	0.060527	0.023441	0.027511	0.034435	-0.0018028	-0.034265	0.023478	0.015546	-0.0063487	0.021181	-0.0018067	-0.018975	-0.005777	0.0031451	-0.041809	-0.014611	-0.0081187	-0.028377	-0.036017	-0.0013432
2α-hydroxytaxusin	-0.030859	-0.021841	-0.036472	0.0025634	-0.019463	0.00017198	0.034966	-0.018458	-0.01077	-0.00344	0.043169	-0.00057286	0.00649	0.037715	0.017109	0.0023146	-0.015515	-0.0054532	0.0029734	0.0020326	-0.015868	0.0037307	0.033943	0.040369	0.032751	0.011887	-0.036003	-0.022353	-0.0080408	0.031342	-0.047536	0.014125	-0.036497	-0.015646	0.0010434	-0.0084068
2-amino-3,7-dideoxy-D-threo-hept-6-ulosonate	-0.012278	-0.036476	-0.047215	-0.014121	-0.015498	-0.033012	0.028734	0.0060521	-0.020423	-0.021661	0.058338	-0.047564	0.028546	-0.0074826	0.043061	0.00020033	0.02732	0.0039696	0.0024744	-0.011264	-0.040549	0.0064617	-0.034039	0.017711	-0.012891	-0.020769	0.0043449	0.038952	-0.016497	-0.070384	0.0090613	-0.019661	-0.045924	0.031966	-0.0063186	0.0067598
2-amino-4-carboxypyrimidine	0.037403	0.051635	-0.011053	0.01497	-0.028029	0.036339	-0.0028483	-0.029727	0.032488	-0.058577	0.07327	-0.026853	0.0083504	-0.051901	0.0013719	-0.0062875	0.061518	-0.019464	0.02577	-0.015773	-0.029208	0.050179	0.025799	-0.0034654	0.01304	-0.059433	0.05738	-0.013988	-0.057654	-0.020537	0.052832	-0.0019683	-0.0098806	-0.056548	-0.021841	0.016217
2-amino-6-hydroxymethyl-7,7-dimethyl-7,8-dihydropteridin-4-one	-0.026672	-0.033274	-0.053906	-0.0065018	-0.03755	-0.0175	0.071594	0.01682	-0.02405	0.01521	0.042412	0.0045165	0.0034803	0.016824	0.020662	-0.033216	0.051048	-0.010177	-0.039817	0.011715	0.0074401	-0.017549	0.11351	-0.038963	0.0097397	0.050055	0.030089	0.01671	0.012424	0.031822	0.019761	-0.016713	0.001493	-0.017369	0.059575	0.010434
2-butyl-4-hydroxy-5 methyl-3(2H)-furanone	0.027365	0.032785	0.056258	-0.011995	-0.047291	0.059008	-0.036489	0.020224	0.037388	-0.029545	0.0087657	0.034091	-0.0036725	0.011936	-0.021151	0.038262	0.0055549	-0.031176	-0.0055326	-0.05377	0.0024285	0.010689	-0.0045571	0.028995	-0.027105	0.017203	0.029515	-0.02054	0.032945	0.011686	0.023846	-0.002031	0.0014292	0.0002598	0.015309	-0.0059602
2-C-methyl-D-erythritol-2,4 cyclodiphosphate	-0.028986	-0.055338	0.05034	0.059197	-0.023522	0.0046957	0.024302	0.031901	-0.018509	-0.043205	-0.028037	-0.035679	-0.042246	-0.033831	0.052215	0.020787	-0.021049	0.039739	-0.029701	0.016125	0.039086	0.0090549	0.073818	0.042416	-0.030995	0.015839	0.027585	-0.0041083	0.032419	0.029408	0.011721	-0.01043	0.01157	0.0013913	0.053278	-0.0027506
2-carboxy-D-arabinitol	-0.0059642	0.080738	-0.0057561	0.064874	0.0037035	0.0078117	0.0040312	-0.04172	-0.03621	0.087693	0.019029	0.01171	-0.052015	-0.0042572	-0.027787	-0.030349	0.014233	0.068243	0.0071293	-0.052237	0.061227	0.065694	-0.065242	-0.030385	0.00081654	0.05042	-0.029926	-0.0031839	0.042339	0.0074218	0.063441	0.0056834	-0.036868	0.038512	0.034022	0.0082314
2-dehydropantoate	-2.1273e-05	0.026248	-0.048479	-0.047306	-0.070623	-0.043223	-0.00816	0.0043146	-0.078779	-0.037174	-0.069878	-0.030602	-0.06202	0.07537	-0.028041	0.039495	0.020934	0.032467	0.090074	-0.010933	-0.010678	0.069717	0.011382	0.02523	0.026952	0.0089827	0.069664	0.082533	0.081738	-0.10336	-0.02616	0.038014	-0.0036925	-0.032931	-0.024609	0.031936
2-dehydropantolactone	0.039682	-0.030008	-0.027573	0.012956	0.055492	0.019652	-0.040131	0.021823	-0.02866	-0.044905	-0.049988	-0.027345	-0.0091824	0.095546	-0.081142	0.0020483	-0.0088771	-0.036497	0.0041147	0.052273	-0.013192	-0.065459	0.0060995	0.011987	-0.0074464	-0.034558	-0.060037	-0.031112	-0.06395	0.13972	-0.042071	0.043573	0.011454	-0.081883	-0.032472	-0.010553
2-deoxy-α-D-ribose-1-phosphate	-0.048711	0.069286	0.030895	-0.031897	-0.009882	0.0036704	-0.0094465	-0.023214	-0.035979	-0.025295	0.040712	0.0069066	0.001986	0.044332	0.034852	0.042356	0.0098451	-0.018017	0.010316	0.0078537	-0.0093677	0.0014224	0.033188	-0.0021392	-0.0057058	0.020368	-0.022459	0.00085089	-0.0081297	0.0023642	0.044932	-0.0090177	0.025221	-0.026767	-0.030754	-0.0036966
2-hydroxyphenylacetate	-0.041166	-0.031461	-0.04506	0.01898	-0.01065	-0.022412	-0.010793	-0.015148	0.011555	0.0071712	0.032003	-0.033734	0.021466	0.025768	-0.0023529	0.0045271	0.031774	0.045385	0.03528	0.032121	-0.041297	-0.0072495	-0.026076	-0.034982	0.019415	-0.028011	0.011598	0.039523	0.024866	0.018078	0.041103	-0.015389	-0.036733	0.010969	0.040675	0.0016943
2-hydroxysuccinamate	-0.037777	-0.05057	-0.017068	0.04162	-0.043792	-0.0077605	-0.02719	0.004886	-0.0056585	0.057962	0.00037246	-0.0080797	0.018082	-0.0036187	-0.057681	0.024188	0.005651	-0.0052705	0.011257	0.01853	-0.022792	0.023304	0.027298	-0.015645	0.078578	0.037778	-0.023517	-0.017517	0.043724	-0.063766	-0.021765	-0.015282	-0.027306	-0.029242	0.039888	0.013653
2-isopropylmaleate	-0.028814	0.058019	0.0006582	0.013597	-0.016868	0.02369	-0.075915	-0.040977	0.020598	-0.050562	-0.013604	-0.06336	0.0036527	0.015625	-0.01009	0.020607	-0.070494	-0.00019074	-0.0068795	-0.099725	-0.023543	0.077639	-0.00048599	0.014326	-0.039157	-0.031575	-0.0041771	0.022287	-0.00203	-0.057883	0.023885	0.046502	0.015784	0.041534	0.02095	0.014072
2-isopropylphenol	0.053314	-0.027287	0.002604	0.0040793	-0.0059738	0.049231	-0.018618	-0.031325	0.0083842	-0.012704	-0.011731	-0.028564	0.0037339	-0.01992	-0.071775	0.026372	0.017669	-0.018071	0.059799	-0.021494	-0.065971	0.063973	0.0036259	-0.033827	-0.040256	0.072668	0.058274	-0.060274	0.023031	0.03753	0.03892	-0.01718	-0.022857	-0.028169	-0.042662	-0.010706
2-methyl-1,5-dinitro-3-nitrosobenzene	-0.045579	-0.045377	-0.029768	-0.015438	-0.0035035	0.017806	-0.037473	0.062324	-0.069739	-0.061966	0.008057	-0.012951	-0.0060021	0.010193	0.0095724	-0.0093629	-0.0076948	0.091725	-0.007552	-0.06927	-0.0014697	0.054735	0.0030887	-0.026457	-0.044775	-0.0414	-0.045717	-0.0078215	-0.052164	-0.036482	-0.0047298	0.014672	0.034873	-0.0073043	0.012809	-0.0037137
2-methyl-3-hydroxybutyryl-CoA	-0.072549	0.011669	0.020328	0.039719	-0.032115	-0.0053938	0.0097301	-0.0027001	-0.025415	-0.041009	-0.0019272	-0.007974	-0.0082054	0.014196	-0.020173	0.012132	0.027531	-0.045605	0.037267	-0.014778	0.052535	-0.009977	-0.032031	-0.020926	-0.023595	0.0093474	-0.029976	-0.019981	-0.039303	-0.0062512	0.0277	-0.044444	0.022671	-0.0048931	0.035866	0.001007
2-naphthol glucoside	-0.056824	0.029378	-0.012606	0.023279	-0.015669	0.035514	0.011456	0.013373	0.00066959	-0.056657	0.02417	-0.021356	-0.017398	0.0061468	0.015568	-0.008245	-0.017894	-0.041908	0.037548	-0.0081973	0.015474	0.0029808	-0.0053289	0.049345	-0.07658	-0.054911	-0.053967	0.012399	0.029846	0.046641	-0.023433	-0.038549	0.021982	-0.052468	-0.003287	0.0044359
2-O-caffeoylglucarate	0.046755	0.0114	-0.049994	0.015386	-0.0034962	0.0022383	-0.0086712	-0.014757	-0.054804	-0.037027	-0.0017696	-0.0026794	0.01325	0.014995	-0.0059627	0.035907	-0.0095053	0.03161	0.0038512	-0.048055	0.013645	-0.017611	0.062416	0.022988	-0.0036259	0.027465	0.01683	-0.025884	0.013089	0.01293	-0.0076735	0.0031135	-0.0094866	0.0059141	-0.030771	-0.0032048
2-oxindole-3-acetyl-L-aspartate	-0.038579	-0.029936	-0.03204	-0.003719	-0.034309	-0.0066103	0.0037632	0.0057796	-0.034369	-0.028118	0.025339	-0.030361	-0.016027	0.0029884	0.0079289	0.027077	0.0090045	0.00012065	0.0068194	-0.0020829	0.0053159	-0.012881	-0.0087005	0.011294	-0.0058774	-0.012076	0.0092022	-0.0087262	-0.029537	-0.013675	-0.01323	-0.03361	-0.016819	-0.015856	0.0048459	0.004047
2-oxo-5-methylthiopentanoate	-0.034398	0.015419	0.0028717	-0.064443	-0.022768	0.040118	0.0089172	-0.021211	0.053705	-0.026249	-0.0095872	0.034631	0.010387	-0.030173	0.08894	-0.042889	-0.046151	0.0072116	-0.00057145	0.035546	-0.076135	0.02362	0.027791	-0.027377	-0.095112	-0.043392	0.023714	0.030426	-0.034091	-0.051665	0.028977	-0.017874	-0.093474	-0.056484	0.10586	0.0066648
2-oxo-7-methylthioheptanoate	0.0094179	0.02514	-0.018818	0.010476	-0.046844	-0.036155	0.0011904	0.0041289	-0.019491	-0.011517	0.023189	0.011042	-0.033122	-0.0022899	-0.020648	0.041358	0.025944	0.024749	0.017845	0.052328	-0.062466	-0.025451	0.088664	-0.0053368	-0.021537	0.057956	-0.088989	0.040945	-0.036887	0.030486	-0.061173	0.086893	-0.0099275	-0.033568	0.0088436	0.0096873
2-oxo-8-methylthiooctanoate	0.044859	-0.014337	-0.013725	0.051609	-0.05624	-0.04173	0.008777	-0.011935	0.014196	0.036679	-0.010235	0.026303	0.0081622	0.016549	0.014613	0.025941	-0.050352	0.034385	0.026234	0.012701	0.0067029	0.010768	0.018185	0.032141	-0.034901	0.034417	0.021816	0.051082	-0.017353	0.032886	0.025522	-0.02827	0.00012031	0.0055388	-0.032239	-0.0054643
2-oxo-9-methylthiononanoate	0.02644	0.022453	-0.042128	-0.011154	-0.11434	-0.021223	-0.036474	0.021526	0.033314	-0.0057317	0.003877	-0.0062293	-0.048565	-0.011119	-0.015821	-0.013054	-0.028834	0.060875	-0.040789	0.00064951	0.071838	-0.02452	-0.016164	-0.014967	0.040811	-0.056641	-0.029524	0.07201	0.048098	-0.016023	-0.009357	-0.011046	-0.017957	-0.020824	-0.063069	-0.0013428
2-oxoglutaramate	0.048482	0.011538	0.016372	-0.0065709	-0.012766	-0.041556	-0.017098	0.051476	0.016269	-0.01986	0.012558	-0.025983	0.03024	0.0098821	0.032578	0.03203	0.039438	-0.051609	-0.027776	0.015572	-0.041562	0.027456	0.037786	0.012328	0.00018067	0.040644	0.045035	-0.041018	0.046629	-0.037345	0.010971	-0.013202	0.0016973	-0.013241	-0.055074	-0.017861
2-oxovalerate	0.083864	-0.011583	-0.0019728	0.015567	0.034168	-0.023237	0.011363	-0.013816	0.010696	0.012591	-0.014065	-0.0052679	0.014886	-0.017699	0.0013404	0.0086013	-0.02798	0.030208	0.02752	-0.0017407	0.0046469	-0.023563	-0.00018172	0.00572	-0.021517	-0.0051833	0.0039571	-0.025674	-0.010384	0.0062256	-0.0099691	-0.0045235	0.011665	0.0033262	0.0039295	-0.021643
2-pyrone-4,6-dicarboxylate	-0.088674	0.021577	0.0037799	-0.0049345	-0.0095848	0.027528	0.021095	-0.0076863	-0.013495	-0.0097608	0.012422	0.011204	-0.0070642	0.0079933	-0.0048883	-0.0091731	-0.0022379	-0.0021685	0.007053	-0.0052671	0.01281	2.4638e-05	-0.025442	0.0036645	-0.0061356	-0.0096095	-0.0065331	-0.020298	0.0085146	0.004077	-0.0040321	0.046676	0.023797	-0.0046528	-0.017199	0.024186
2-succinyl-5-enolpyruvyl-6 hydroxy-3-cyclohexene-1-carboxylate	0.061845	0.019812	-0.039582	-0.018362	-0.029027	-0.011779	-0.011811	-0.028296	-0.0083296	0.011546	-0.0082907	0.025782	-0.0097362	0.013408	-0.019731	0.020385	-0.037623	0.021338	0.043968	0.004495	0.014833	-0.031606	-0.03502	-0.015347	-0.03025	-0.0068348	-0.020702	0.018135	0.021649	0.015083	-0.030253	-0.015226	-0.03502	-0.0052138	-0.011767	-0.0076197
2-trans-hexadecenal	0.063691	-0.014672	0.017087	-0.004114	-0.020478	0.0042181	0.0063818	0.014172	0.016952	-0.012317	0.020682	0.009333	-0.0041427	-0.02347	-8.0757e-05	-0.0077605	0.036326	0.017422	0.04379	0.017472	0.00047921	-0.020193	0.010288	0.023898	-0.0039178	-0.017634	0.013208	0.019828	-0.015772	0.014054	0.040202	0.015255	-0.023905	0.0036873	0.031613	-0.0059226
24-alkyl sterol 1	0.050806	-0.017571	-0.023745	-0.023292	-0.05557	0.032233	0.052216	-0.0036828	0.021226	0.0095065	-0.013483	-0.0092145	0.0076102	0.018321	0.036027	0.0057394	-0.015381	-0.010595	-0.0088732	-0.0058639	0.0048273	0.026397	0.014224	-0.047082	0.012116	-0.039269	-0.013922	0.037503	-0.021818	0.028438	-0.015865	0.015901	0.023646	0.049903	-0.013496	0.010069
24-epicathasterone-22-O-sulfate	-0.055194	-0.038424	-0.077379	0.012521	0.010505	0.011926	-0.011591	-0.0042112	0.016601	0.025761	0.0274	-0.016784	-0.012143	-0.019319	-0.0069402	0.013595	0.010888	-0.010107	0.016752	0.0091925	0.0033743	0.028984	0.0084326	-0.028994	0.015476	-0.024167	-0.0063235	0.0096114	0.013723	0.018931	0.00028341	0.010489	0.050364	0.034929	0.012046	0.0044898
24-methylenecycloartanol	0.048089	-0.028141	0.0013098	0.010158	-0.019466	0.055477	-0.016492	-0.065225	-0.073723	-0.0085535	-0.04121	-0.0049911	-9.024e-05	-0.035897	0.012626	-0.016502	0.018196	-0.0075297	-0.035439	-0.022107	-0.0064323	0.027132	0.0010866	-0.0023408	-0.011097	0.024375	0.030343	0.017206	0.009328	0.012129	0.05385	0.027854	-0.02798	-0.0087932	-0.025462	0.015961
26-hydroxybrassinolide	-0.033482	-0.053867	-0.026058	0.093065	-0.03895	0.038389	0.0043794	-0.087225	-0.00076356	-0.0055988	-0.012124	-0.032635	-0.058257	0.040451	0.061433	-0.0057283	0.12342	-0.0012629	0.042061	-0.096378	-0.045399	0.076602	0.0064656	-0.14752	-0.025507	-0.054537	0.016701	0.033642	0.090501	0.014325	0.047855	-0.0091015	0.050939	-0.020248	0.10615	0.016643
26-hydroxycastasterone	0.023282	-0.029043	-0.0087036	0.013208	-0.10024	0.08558	-0.023816	0.01682	0.021596	-0.006492	0.015688	0.0040574	0.017965	0.018159	-0.035053	-0.052351	-0.058627	-0.01886	-0.008368	0.047498	0.062749	-0.031446	0.056664	0.0022165	-0.050079	0.0078704	0.046864	-0.011959	0.0078042	-0.022073	-0.035963	0.010362	0.018719	0.010272	-0.048732	0.01229
(2E)-4-hydroxy-5-methyl-2-propylidene-3(2H)-furanone	0.009206	-0.019974	-0.010306	0.041686	0.057437	-0.018032	-0.024117	-0.0052745	0.006497	-0.02087	-0.083818	-0.0015792	-0.12336	-0.03886	0.019013	0.011916	0.053035	-0.1622	0.11419	-0.013965	0.05568	-0.05659	-0.012422	0.10818	0.12403	-0.077854	-0.028707	-0.031967	-0.071502	-0.09915	0.11072	0.062695	-0.082341	-0.052756	-0.057987	0.15189
(2E,4E,6E)-2,6-dimethylocta-2,4,6-trienedial	-0.0012884	0.013831	0.01092	0.041994	0.0030494	0.045989	0.068149	0.0046633	0.029789	0.0036613	-0.003415	-0.059301	-0.098424	-0.12484	-0.037303	-0.028997	0.010408	-0.058104	0.022727	-0.042677	-0.027477	-0.0064308	0.0005187	-0.0058783	-0.11761	-0.021109	-0.021979	0.12788	0.015116	0.098104	-0.052154	-0.053738	-0.02349	0.0022688	0.065192	-0.1514
(2S,3R,6S)-3-fluoro-2,6-diaminopimelate	0.010427	-0.021883	-0.057028	0.022404	-0.018716	-0.022332	-0.13638	-0.032356	0.0069604	0.0045597	0.056583	-0.032539	-0.075004	-0.062831	-0.0043294	0.061674	0.15501	0.021247	0.1273	-0.080855	0.069392	0.090613	-0.0086475	0.095004	-0.03692	-0.064403	0.049206	0.0021486	0.016989	-0.016879	0.016853	-0.017462	-0.020469	0.052318	0.058044	-0.13363
(2S,5R)-2-(2-hydroxypropan-2-yl)-5-(9-dimethyl)-1-oxaspiro[5.5]undec-8-ene-7,10-dione	-0.032609	0.020173	0.02703	0.024046	-0.0614	-0.028379	0.060553	-0.04201	-0.053786	-0.0063097	0.010395	-0.015459	-0.031038	-0.0052784	0.015125	-0.06058	-0.048844	-0.014736	-0.019295	0.0033499	-0.028531	-0.0044433	0.036233	0.038336	0.056613	-0.024706	0.0033857	-0.047108	-0.03821	0.029516	0.08625	0.014832	-0.09119	-0.058523	-0.019421	0.064786
(2Z,6Z)-farnesyl diphosphate	-0.017656	-0.0029861	0.040951	0.051516	-0.029733	-0.05188	-0.057569	-0.013865	-0.028304	0.036593	0.036362	-0.024496	-0.045605	0.033438	-0.070729	-0.023051	0.008758	0.052197	0.041811	-0.1058	-0.012623	0.0012077	-0.074309	0.097574	0.064306	0.046694	-0.036361	-0.030782	-0.053626	0.055492	-0.052555	-0.094085	0.030906	0.043773	-0.030418	0.070642
3"-deamino-3"-oxonicotianamine	0.062318	0.010806	-0.017964	0.03004	-0.026694	0.00074849	-0.0039276	-0.044817	-0.0050475	0.0011391	0.0034232	-0.027371	0.0070252	0.026201	0.016303	-0.0042544	0.0051073	-0.042708	-0.021353	0.010232	-0.0020517	0.024407	0.022167	0.020965	0.010568	0.0098339	0.0023169	0.0259	0.009037	0.010916	-0.085764	-0.011164	-0.016732	-0.030749	-0.024762	0.0046356
3-(2-propenoic acid)-o-benzoquinone	-0.079121	0.011841	-0.0060039	0.022136	0.01303	-0.031955	0.023989	-0.0044266	-0.0050572	0.024569	0.02473	-0.0051302	0.027781	0.0087941	0.015726	-0.0013129	-0.029863	-0.040184	-0.061073	0.0072707	-0.037962	0.042027	0.060347	0.038417	-0.0030584	-0.034663	0.024675	-0.043595	-0.019307	-0.023234	0.028972	0.016797	-0.00017129	-0.026738	0.039191	-0.0088258
3-[(5'-methylthio)pentyl]malate	-0.018152	-0.003721	0.01307	0.088287	-0.050816	0.052311	-0.065348	0.019361	0.083539	-0.072266	0.021003	0.0085444	-0.034813	0.058356	0.023259	0.0063982	-0.020189	0.12303	0.05248	0.19134	-0.086137	-0.082727	0.038459	0.013033	-0.01231	0.11537	0.04853	-0.059759	0.011437	0.045145	0.0054051	-0.09486	-0.016686	-0.045612	0.088318	-0.03226
3-β-D-galactosyl-sn-glycerol	-0.021044	-0.075562	0.0053531	-0.0019561	-0.0050312	0.01906	0.017843	0.027424	0.08484	0.0085621	0.013081	-0.034794	0.0054297	-0.016689	-0.045025	0.0066739	0.01007	0.026727	-0.035986	-0.030925	0.02233	-0.042783	0.01917	0.012315	0.10411	-0.0090596	-0.048106	-0.017731	0.12126	0.096135	-0.062213	-0.037778	0.061397	0.033129	-0.069682	0.0043815
(+)-3'-hydroxylarreatricin	0.0021497	-0.022521	-0.064206	-0.015246	-0.00093571	0.01759	0.07958	0.025894	0.0026771	0.060261	-0.0016172	0.084938	-0.022502	-0.075438	0.060252	-0.08735	-0.023908	-0.025119	-0.038971	-0.077156	-0.026783	0.083574	0.062279	0.083273	0.079018	-0.045118	-0.038857	0.1096	-0.077877	-0.0033833	-0.017232	0.036845	-0.046266	0.13422	-0.063859	-0.14841
3-(O-β-glucosyl)-2-oxindole-3-acetyl-asp	-0.02373	0.035615	-0.034789	-0.018477	0.007549	-0.036787	0.024757	0.063446	0.044686	-0.099216	-0.067987	0.00045591	-0.0113	-0.001117	-0.0082866	0.0022846	0.0093804	-0.054553	0.039601	-0.040607	-0.0078287	0.041649	0.002023	-0.017742	0.0054863	-0.031605	-0.13948	-0.088522	0.10082	0.016031	-0.00075938	-0.015811	-0.044071	-0.042917	0.0035147	0.0064549
3-3'-diindolylmethane	-0.0046768	-0.0068311	0.0051181	0.00503	-0.043673	0.013861	-0.0137	0.015999	0.075138	0.069108	-0.001548	-0.062825	0.053534	-0.0077564	-0.036708	0.017567	-0.085647	-0.040526	-0.14565	-0.0062017	0.07782	-0.0096829	0.0145	0.032403	0.0016171	-0.0092834	-0.0068555	-0.0078517	0.0036225	0.032701	0.018986	0.092193	0.073161	0.008733	-0.02478	-0.016863
3,4'-dimethylkaempferol	0.05075	-0.0034001	0.010083	0.049558	-0.029366	-0.024701	0.017906	0.0048429	-0.019314	0.018062	0.0032267	-0.00057111	-0.032898	0.03096	0.0088252	0.019936	-0.002123	-0.0037649	0.034881	0.017241	0.006082	-0.017898	0.0060572	-0.010225	-0.017155	0.0023407	-0.031803	0.010511	0.022379	0.0037779	-0.037054	-0.032317	-0.0442	0.009221	-0.0066069	0.0065313
3,4-dehydroproline	0.021199	-0.027845	0.034509	-0.022041	-0.084254	0.076024	-0.03989	0.0053013	0.029381	-0.038338	0.037571	-0.0077509	0.0012542	0.0014561	-0.022598	-0.03302	0.040469	0.0078562	0.0038922	0.04093	0.033317	-0.011919	-0.014691	0.0086608	-0.034003	0.039811	0.014236	-0.034263	-0.028672	-0.0007574	-0.010788	-0.0054908	0.057166	-0.024041	-0.00019453	-0.0091383
3,4-dihydroxyphenylpyruvate	-0.075107	-0.014208	-0.028252	-0.022228	-0.011593	0.037342	0.01994	0.0045294	-0.025454	0.035705	-0.029808	-0.031379	-0.033344	0.0050953	-0.0025158	0.01249	0.021206	0.0057041	0.035667	-0.015083	0.017071	0.0072998	0.0020923	-0.0080372	0.0070404	-0.0012295	-0.0051354	0.029333	0.0047447	-0.022438	-0.0059484	0.029239	0.008752	6.6886e-05	-0.021589	0.0033929
3,5-dihydroxyanisole	0.027509	0.063773	-0.017445	0.04267	0.010875	0.026138	0.0036369	0.019858	0.029535	-0.026107	-0.015108	-0.019802	-0.084974	0.0045709	-0.011801	0.012336	0.019845	-0.026394	-0.044229	0.036353	-0.016	0.0080233	-0.035593	0.003565	-0.028651	0.010037	-0.010777	0.021345	-0.027172	-0.039384	0.072006	0.023459	0.0041845	0.036124	-0.021731	0.014714
3,5-dihydroxybiphenyl	0.059521	0.029201	-0.032847	0.0086675	-0.023654	0.035344	-0.0034844	-0.028736	0.040115	0.0062426	0.0080074	-0.02823	-0.047765	-0.022877	0.0013033	-0.0018077	0.031035	-0.0076646	-0.0099059	-0.017903	-0.0015911	0.0033651	-0.011203	-0.028508	-0.0048946	0.0035468	0.018189	0.041402	0.008925	0.037085	0.00039674	0.01256	-0.004485	-0.025942	0.0047135	0.0054754
3,5-dimethoxyphenol	-0.043064	0.056974	-0.028667	-0.018082	-0.0010811	0.049318	0.00027386	-0.020431	0.018939	0.016466	0.01441	-0.0065469	-0.03963	-0.034497	-0.0047203	-0.00097754	-0.011242	0.03255	0.0066587	-0.0064595	0.013237	0.034493	-0.021909	-0.003448	-0.013948	0.012874	-0.022624	-0.0022342	-0.020863	0.036236	-2.8148e-05	0.03174	0.015965	-0.032605	0.0032968	0.00064495
3,6,7,2',4'-pentamethylquercetagetin	0.018498	0.0041108	0.071566	0.052924	0.015038	0.012741	0.00094844	-0.00024094	-0.0083035	-0.013495	-0.019057	0.037743	-0.017944	-0.0037048	-0.025866	-0.021149	-0.042157	-0.022425	-0.044527	-0.031742	0.00047683	-0.0025843	0.037043	-0.0064799	0.029329	-0.020949	-0.013518	-0.04939	0.013674	-0.0041486	0.03584	0.0059123	-0.0011025	0.010276	0.041352	-0.0014655
3,6-dihydronicotinate	0.0058537	0.0011302	-0.0054456	-0.036679	-0.055682	0.04835	-0.051394	0.020117	0.056723	-0.1425	-0.015416	-0.028221	-0.10219	0.059978	0.0037719	0.046454	-0.046115	-0.0039861	-0.083603	0.12192	0.048184	0.012591	0.019996	0.015511	-0.016235	0.013546	-0.01221	-0.054792	0.015427	-0.032002	-0.018857	0.016291	-0.0022862	-0.016103	0.011133	0.0078237
3-aminopropanal	0.013634	-0.0050047	-0.020716	0.002203	-0.057641	0.033052	-0.037656	0.063811	0.03628	0.0035446	-0.038835	-0.01955	0.056175	-0.023865	-0.012782	0.039859	-0.052309	-0.0034465	0.060687	-0.033975	-0.0084939	-0.0263	-0.0009296	0.011168	-0.013211	-0.038022	0.025147	0.10058	-0.06778	-0.049117	0.11157	0.060917	-0.11906	-0.02204	0.037751	-0.010808
3β-hydroxy-9β-pimara-7,15-diene-19,6β-olide	-0.022175	-0.045243	-0.073944	0.039392	0.064869	-0.067097	-0.039244	0.0019628	0.03623	-0.032926	0.01442	-0.015452	-0.039825	0.013594	-0.025381	0.012163	-0.018147	0.017826	0.011005	-0.017551	-0.031613	-0.046353	0.037648	0.036254	0.013354	-0.033492	0.0034172	0.078566	0.0041269	0.071195	0.0049615	0.0028688	0.0063899	0.043392	0.041993	0.016412
3-cyano-L-alanine	-0.078398	-0.023871	-0.036362	-0.0091828	0.020115	0.043788	-0.022829	0.017428	-0.01602	-0.0095065	0.016451	-0.013439	-0.016309	0.01478	-0.0025218	0.0011377	0.011886	0.0082661	0.024647	-0.010868	0.017003	-0.00086607	-0.015871	-0.037894	0.0032063	-0.001956	-0.0050299	-0.0070662	0.00043233	-0.021747	-0.028655	-0.024897	0.014199	0.03373	-0.018531	-0.011506
3-dehydroteasterone	0.042009	-0.014128	0.037854	-0.054137	-0.059235	0.02614	-0.00088297	0.05373	0.017745	-0.022715	0.045457	0.032263	-0.014761	0.031952	0.030542	-0.063009	0.01197	0.0046767	-0.0079305	-0.03205	-0.002281	-0.0083246	-0.0045375	-0.00738	0.0047527	-0.0029104	0.0035413	-0.0093382	-0.022476	3.5511e-05	0.032343	-0.027439	0.041365	0.0059024	0.0026851	-0.0056145
3-dimethylallyl-4-hydroxybenzoate	0.030579	0.065273	-0.033708	-0.042533	0.016866	0.06047	0.016627	0.025295	0.0043351	0.0028441	0.029154	-0.030462	-0.0067674	0.04485	0.011479	0.041712	0.02219	-0.0090606	0.0076411	0.028285	0.01355	0.0040225	0.024935	0.073207	0.0042869	0.13027	-0.0087311	0.06361	-0.0039555	-0.0069778	-0.0094097	-0.043287	-0.025561	0.014	-0.037949	0.0054842
3-epihydroxy-2'-deoxymugineate	0.026132	0.037233	-0.059568	-0.067731	-0.00093722	0.010196	0.061333	0.073559	0.031925	-0.0069507	0.0095783	0.076818	0.012663	-0.05628	-0.036368	-0.072827	0.035419	-0.017437	0.050598	-0.091907	-0.08418	0.046643	-0.034771	0.15219	-0.016268	0.044757	-0.062257	0.013969	-0.023581	0.023467	-0.019159	0.024994	0.045946	0.0083123	-0.015429	-0.0074593
3-hydroxy-β-ionone	0.017042	-0.012128	0.015751	-0.020342	-0.028814	0.045244	0.045408	-0.025176	0.018515	-0.085231	0.074638	-0.021858	-0.017151	0.08002	-0.0034519	0.061194	-0.078183	-0.04975	0.074057	0.008912	0.0036659	-0.0068588	0.023162	-0.010249	0.061386	-0.038446	-0.070274	-0.080918	0.014867	0.055017	0.013536	0.0043946	-0.011828	-0.052931	0.015641	-0.0011573
3-hydroxyindolin-2-one	-0.0085838	-0.0062856	0.009265	0.033725	-0.013543	0.027902	0.040363	-0.028243	-0.017647	-0.03106	0.025663	0.02081	-0.056756	0.045791	-0.044504	0.04552	0.0057019	0.060335	-0.077579	0.0044797	0.0066848	-0.018712	-0.023267	-0.0092626	-0.027592	0.0085423	0.10969	0.020902	-0.068858	-0.022045	-0.0025305	0.046571	-0.038929	0.062403	-0.018441	-0.003229
3-hydroxyquinine	-0.026799	-0.047174	-0.097943	0.0013119	-0.0098775	-0.024657	-0.01923	-0.018153	0.0078563	-0.0080203	0.017062	0.013194	-0.021482	-0.055224	-0.008337	-0.020105	-0.058329	-0.00014777	0.0079837	0.00024151	-0.0051895	0.030286	-0.032741	0.0098112	-0.019928	0.046634	-0.01008	0.012455	-0.0058069	0.025634	-0.0063347	-0.0034842	-0.025664	-0.014246	0.042546	0.0087284
3-methoxybenzaldehyde	-0.041008	-0.019513	0.016374	-0.055926	-0.064743	0.048728	-0.040418	0.015096	0.040827	-0.053675	0.018182	0.0014118	-0.0042148	0.038631	-0.0019529	-0.030301	0.060371	-0.014254	0.014181	0.049793	0.00080863	0.004867	-0.0054678	-0.021496	0.0076431	0.0164	0.020556	-0.014431	-0.038393	0.0056538	-0.0049968	-0.025401	0.033381	-0.017792	-0.027259	-0.010257
3-methoxytyramine	0.045763	-0.022104	-0.029807	0.029093	-0.041259	-0.082793	0.03219	0.052004	-0.046963	-0.008461	-0.032075	0.026059	0.058498	-0.0021588	-0.05312	-0.019224	0.032851	-0.043844	-0.00064005	0.011663	-0.01191	-0.093571	-0.011432	-0.026786	0.02657	-0.028161	-0.028143	-0.024791	-0.039845	0.045929	-0.02903	0.0097158	0.0087251	-0.032813	0.03873	-0.0040729
3-methyl-2-oxobutanoate	-0.079832	0.025111	0.027522	-0.035352	-0.030333	0.036228	-0.020149	-0.011222	0.0002317	0.01377	-0.03836	-0.017343	-0.018475	-0.017349	-0.018576	0.0062652	-0.00052223	-0.024143	0.063596	0.0072705	-0.014055	-0.016069	0.045954	0.0014287	-0.021976	0.032402	-0.066612	-0.0039409	0.017752	0.016022	-0.015323	0.021248	-0.027114	-0.029228	-0.017513	0.019286
3-methylthiopropyl-desulfoglucosinolate	0.05739	0.036134	0.015013	0.026319	0.0046285	-0.013505	0.0093941	-0.002835	-0.0047631	-0.018833	-0.014713	0.022041	-0.0024828	0.0063179	-0.011172	0.019141	0.022473	0.003345	0.025892	-0.00091213	0.020857	-0.018096	-0.010963	0.044243	-0.013659	0.013275	0.028433	0.032306	0.0039197	0.027133	-0.006216	-0.047179	0.0012845	-0.013055	-0.00023693	-0.012358
3-O-β-D-glucosyl-brassicasterol	0.0085359	-0.034144	0.020571	0.029892	-0.010323	0.021081	0.0056725	-0.032201	-0.030635	-0.021593	-0.057625	-0.005206	-0.0017171	0.063459	0.03125	0.0018356	-0.00041693	-0.11455	-0.030004	0.00048374	0.0063868	-0.094291	0.015434	0.039986	-0.020842	0.053765	-0.039407	-0.01727	-0.056714	-0.14019	-0.028507	0.022845	0.0754	0.034179	0.044172	-0.013843
3-oxo-dodecanoate	-0.029851	-0.020548	-0.058384	0.055742	0.013004	0.020395	-0.018797	-0.050219	0.0085281	0.032625	-0.016335	0.0036566	-0.035611	-0.026006	-0.023225	0.043567	-0.018541	-0.10577	0.018105	0.043059	-0.039906	0.032175	-0.090577	0.047646	-0.021404	-0.036248	-0.023628	-0.043216	-0.031533	0.0097946	-0.1029	-0.066085	0.010481	0.043771	-0.0509	-0.012743
3-phenylpropanoate	-0.015467	0.01523	-0.055327	0.0007232	0.0016998	0.097665	0.058604	-0.036296	0.044932	-0.047705	-0.0043811	0.035767	0.074482	0.0074051	0.019936	0.082196	0.0268	0.010252	0.0071955	-0.014418	-0.07422	0.008006	-0.026455	0.05256	-0.015703	-0.041001	0.020542	-0.03807	0.021129	-0.017589	0.00037651	0.011108	0.013863	-0.026123	-0.0174	-0.0075902
3-propylphosphoenolpyruvate	-0.033342	-0.025198	-0.069371	-0.013269	0.0028282	0.083294	-0.019213	0.03126	0.022154	0.048721	-0.018002	-0.0026588	-0.0098574	0.045208	-0.041479	0.031526	-0.057075	-0.010603	0.023068	-0.051957	-0.0018072	-0.021024	-0.077603	-0.044022	0.059323	-0.0062849	0.017086	0.03958	-0.066933	0.0498	-0.058815	-0.054073	-0.045546	-0.029449	-0.017649	0.0021471
(3E)-phytochromobilin	0.057953	-0.028052	-0.01751	0.0056123	-0.0070509	-0.048922	-0.014675	-0.025959	0.013175	-0.010258	0.022661	0.03117	0.00048209	0.0026718	-0.03531	0.0032276	-0.065489	0.044139	0.030647	-0.036229	-0.0048566	0.015068	0.0075759	0.029689	-0.025999	-0.022689	-0.042276	-0.014419	-0.011571	0.0088383	0.013779	-0.022005	0.011024	0.0078999	0.01107	0.074978
(3R)-3-(2,4-dihydroxyphenyl)-3,4-dihydro-2H-1-benzopyran-4,7-diol	0.0070146	0.001748	0.015282	0.040885	-0.014038	0.027697	-0.033165	0.016072	0.0038529	-0.039678	-0.050263	-0.10886	-0.015316	0.033408	0.024622	-0.052074	0.049443	-0.066867	-0.026376	-0.077249	0.016682	-0.031362	-0.026866	-0.060604	0.095836	0.015411	0.017015	0.032085	-0.025238	0.026839	-0.097099	0.07906	-0.11875	-0.027543	0.034331	-0.090305
(3R)-3,6-hydroxy-(2H-1,3-benzodioxol-5-yl)-3,4-dihydro-2H-1-benzopyran-4,7-diol	0.027989	-0.056632	-0.0047808	0.073435	0.028249	0.0363	0.010825	0.0071054	0.031547	-0.017266	-0.011677	0.092572	0.073192	0.035406	0.12261	0.0080507	0.017527	-0.040437	0.05759	-0.012955	-0.028762	0.023782	-0.028215	-0.034821	-0.025983	0.0275	0.076326	-0.01612	0.0022412	-0.035461	-0.0015208	-0.032842	-0.036336	-0.00050523	-0.062493	0.10929
4,21-dehydrogeissoschizine	-0.027511	-0.016071	-0.045236	0.0013299	-0.041435	-0.045136	0.034577	-0.054706	-0.0092098	-0.040722	0.031384	-0.025815	0.018337	-0.014881	0.011742	-0.019208	0.028479	0.0034895	0.012566	0.0016861	-0.0037161	0.021157	-0.00095108	0.014701	-0.036145	0.01903	0.0086433	-0.02975	-0.028491	0.0096422	-0.022384	-0.013223	0.00041021	-0.030556	0.02621	-0.010247
4,4'-diapolycopenedial	-0.046916	-0.039548	-0.055999	0.020456	0.025283	0.0067519	0.032179	-0.035551	0.089037	-0.011012	-0.038715	0.0097237	-0.037948	0.025318	-0.041032	0.066366	0.012361	-0.019366	-0.0016712	0.038212	0.019996	0.034295	-0.030731	-0.031041	0.0078304	-0.025604	0.02692	0.0093862	0.018459	-0.0046706	-0.022405	-0.029998	-0.0077942	0.029692	-0.020419	-0.013791
4,8,12-trimethyl-1,3,7,11-tridecatetraene	-0.051691	-0.013381	-0.01548	-0.0033483	-0.027042	-0.010343	0.048939	-0.0052552	-0.0054334	0.036875	-0.0040365	-0.05319	-0.0025538	-0.027413	-0.00056799	-0.0043225	-0.0089479	-0.012307	-0.052257	0.008896	-0.0049223	0.034804	0.019995	0.0011429	-0.0048477	0.0077808	0.0088	-0.02388	-0.0099828	-0.022242	0.0010013	-0.012588	-0.0099374	0.018317	-0.0071569	-0.0052374
4,8,13-trimethylhexadeca-heptaenedial	0.011247	0.00068648	0.0020179	-0.091732	-0.12967	0.089352	0.013836	0.038275	0.029388	-0.001534	0.061095	0.00044897	-0.015242	0.025681	0.023716	-0.017791	0.016863	0.027016	0.030515	0.0091336	0.015687	-0.028337	0.030284	-0.036494	0.078	0.050162	-0.024594	-0.040847	0.041697	-0.04194	0.020421	-0.035733	0.0046401	0.015726	0.049919	-0.004188
4,8-sphingadienine	0.063871	-0.032761	0.0044383	0.0050048	0.0026161	0.0014533	-0.001728	-0.0087373	-0.04791	-0.0047096	-0.013374	-0.00093552	-0.031619	0.012892	-0.04065	0.055627	0.0067335	0.041589	-0.053649	-0.018587	-0.022524	-0.001809	0.003014	0.042137	-0.016566	-0.0052228	0.037956	-0.0024112	-0.016183	0.016447	0.036477	-0.025686	-0.036729	0.036155	0.0051443	-0.011499
4,9,13-trimethyltetradeca-2,4,6,8,10,12-hexaene-1,14-dial	0.034758	-0.028853	0.006132	0.0067506	-0.052943	0.032719	-0.010514	0.0083724	0.03132	-0.037761	0.015193	-0.025351	-0.023393	-0.0047762	0.010819	-0.029392	0.042717	-0.059539	-0.015551	-0.0056864	-0.0095441	-0.025604	0.0047102	0.014578	0.010038	0.015076	0.0070045	0.0040169	-0.027577	-0.039286	-0.00093425	0.014441	0.037077	0.019544	0.015082	-0.0031041
4α-hydroxy-tetrahydrobiopterin	0.051732	0.0019373	-0.03984	0.022454	-0.014772	-0.031683	0.0066673	0.020052	-0.0079849	-0.003903	0.0041338	0.01758	-0.010726	-0.0094351	0.022405	0.020994	-0.037823	0.03717	0.01995	0.0062977	0.032826	0.026184	0.020249	0.0012888	0.014309	0.00067507	0.020103	-0.0076307	0.018292	-0.013312	-0.015425	-0.01909	-0.052418	-0.064674	-0.012703	0.00034684
4-aminobutanoate	-0.035815	-0.0051866	-0.0382	0.052184	-0.010493	0.028455	-0.022149	0.0062942	0.047359	-0.022642	-0.01688	-0.017741	0.055111	-0.002151	-0.025164	-0.023771	0.014276	0.030203	-0.033682	-0.019002	-0.0058696	0.006819	0.041382	0.02377	-0.0088202	-0.019061	-0.025713	0.013922	0.0051841	-0.018267	-0.017772	0.0097112	0.0063615	-0.021607	-0.0050864	0.010385
4-coumaroylshikimate	-0.00051525	0.038517	0.019148	0.05501	-0.020751	-0.033924	-0.02556	-0.032606	0.025092	-0.074929	0.033976	-0.0064893	0.023076	-0.04443	-0.035143	0.010898	0.0084285	0.042318	0.037552	-0.0040715	-0.00033793	0.035975	0.069767	0.041485	0.020918	0.0087978	0.039324	0.07628	0.032366	0.0074419	-0.0064194	-0.013051	0.0079894	-0.0018874	-0.020467	-0.0016704
4-deoxypyridoxine 5'-phosphate	-0.017456	-0.063304	0.06091	0.019914	-0.024782	0.03607	-0.011283	-0.0092684	-0.030325	0.012782	0.042766	-0.025398	-0.030297	-0.013607	0.058256	0.022453	-0.049224	-0.022803	0.028333	0.0096148	0.013513	-0.040098	0.046142	0.05101	-0.00054564	0.025592	0.041763	-0.014985	-0.014706	0.011455	0.01173	0.019626	0.046471	-0.0026678	0.0037589	-0.013113
4-guanidinobutyramide	-0.044944	0.0030121	-0.0013839	0.014979	-0.059237	-0.026415	-0.032815	-0.0070542	0.050975	-0.0013113	-0.027916	0.012118	0.010649	0.0051129	-0.035924	0.011706	-0.00016434	-0.012065	-0.033176	-0.019672	-0.011787	-0.025006	0.017911	0.037848	-0.021252	-0.034649	0.044598	0.02486	-0.026168	-0.025509	-0.011967	0.016989	-0.027525	-0.014919	-0.035605	-0.0071236
4-hydroxy-L-threonine	-0.060723	-0.042402	-0.020423	0.035428	-0.030892	-0.021034	-0.024516	-0.023506	0.019119	0.022037	0.01484	0.0013821	-0.040123	-0.00655	0.021889	-0.0033102	-0.001478	-0.033812	0.0071748	-0.024242	0.0057932	-0.02944	-0.0094217	0.0070019	-0.0043323	0.023068	0.018982	-0.0024316	0.0021455	2.4368e-05	-0.044727	-0.073597	0.0040828	0.012148	-0.02709	0.0096038
4-hydroxybutanoate	-0.062699	-0.013532	-0.040929	-0.001291	-0.046661	0.02937	-0.042692	0.02242	-0.019224	0.06884	-0.0054256	0.0014673	0.0041531	-0.00031133	-0.032706	0.062575	0.018866	0.033038	-0.037484	0.0084409	-0.063068	0.019794	-0.019718	-0.027918	0.0050509	0.036319	-0.050377	-0.00047384	0.041991	-0.042056	0.015031	-0.035873	0.0077509	-0.054896	-0.027454	-0.016521
4-methoxy-3-indolylmethyl glucosinolate	-0.069287	0.050136	0.040108	0.037033	-0.013469	0.0076733	-0.017125	-0.02429	-0.023144	-0.013719	0.032152	-0.020301	0.0070849	-0.0040835	0.0089067	-0.0062707	-0.012035	-0.04588	-0.019109	-0.01548	0.00085351	0.004219	-0.048106	0.0033539	-0.019984	-0.02467	-0.044148	-0.031161	0.039114	0.018177	0.0022128	0.0011172	-0.0020537	-0.013646	-0.014601	0.010336
4-methoxy-3-indolylmethylisothiocyanate glutathione	0.026524	0.0066971	0.023546	0.04951	0.017105	-0.050595	-0.022195	-0.097707	0.043432	-0.063967	0.047173	0.025843	-0.015415	-0.061665	-0.043251	-0.041137	-0.044854	-0.055028	0.028443	-0.019808	0.011073	0.0060294	0.055548	-0.032037	0.070991	-0.036961	0.07667	-0.039573	-0.03792	0.0088547	0.029112	-0.015095	-0.061367	0.015775	-0.098649	-0.015611
4-methyl-5-(β-hydroxyethyl)thiazole	-0.029166	-0.033581	0.037035	0.046278	-0.0072996	0.045054	0.027693	0.034498	0.0070486	-0.063704	-0.036962	0.018	-0.07089	-0.022207	0.0079274	0.028734	0.029771	0.0073039	-0.043748	-0.011749	0.012245	-0.0053867	0.0119	-0.049065	0.022213	0.026568	0.0026177	-0.034325	-0.021792	-0.046918	0.032001	0.016428	-0.028836	0.047081	0.0053653	-0.0078266
4-methylthiobutanonitrile oxide	0.034418	-0.025266	-0.031974	0.034903	0.022761	0.0043188	0.0081609	0.053362	-0.038391	0.014468	0.055182	-0.030945	0.01964	0.031906	0.042318	0.067691	-0.04582	-0.068328	-0.018148	-0.046993	-0.10544	-0.058297	0.027388	0.064213	-0.003944	0.13109	0.10236	0.001207	0.087245	-0.012668	0.0047533	0.0010186	-0.043114	0.093291	0.069824	0.0084049
4-methylthiobutylhydroximate	-0.039607	-0.0070364	-0.011198	0.015349	-0.02182	-0.055302	-0.021039	-0.01666	0.043552	-0.0052282	-0.016497	0.050683	0.027959	-0.039834	-0.025128	-0.025034	0.021881	-0.015711	0.0076318	-0.023018	0.028862	0.0017954	-0.033756	0.0060932	-0.036187	0.023492	-0.014408	-0.055378	-0.05633	0.027335	0.0022835	-0.022782	0.0091118	-0.025575	-0.00833	-0.013775
4-methylumbelliferone 6'-O-malonylglucoside	-0.039285	-0.046039	0.032544	0.048735	-0.02151	0.00034198	0.02051	0.014837	-0.021747	-0.042206	-0.051131	-0.032827	-0.018313	-0.0008555	0.044442	0.032099	-0.027522	0.053533	0.011586	0.047499	0.013712	0.016392	0.026304	0.012136	-0.032734	0.022507	-0.0048773	0.021309	0.04393	-0.01307	-0.01282	0.0082882	0.0081353	0.010835	-0.022077	0.0096539
4-methylumbelliferyl β-D-cellobioside	-0.0093722	0.02014	0.05118	0.041604	-0.0080378	0.054507	0.0092221	-0.02008	0.032971	0.034407	-0.05527	0.068827	-0.024878	0.03028	-0.020791	-0.0042581	-0.0067508	-0.003018	-0.0015509	0.01974	-0.0069566	0.031353	-0.02671	-0.032217	-0.014317	0.014898	-0.0020953	0.025611	-0.0029318	-0.010089	0.01284	0.011929	0.0032416	0.0024372	0.02962	-0.0005837
4-O-β-D-glucosyl-4-hydroxycinnamate	0.060744	0.038753	0.019626	0.013256	-0.0011013	-0.011588	-0.002879	-0.0063423	-0.0010088	-0.035535	0.0083623	0.011698	0.034828	0.01447	-0.0052246	0.024531	0.0077182	2.9754e-05	0.010016	-0.0027839	-0.0027533	-0.015595	0.00069239	0.018838	-0.0078404	0.0019764	0.012309	-0.00318	0.0078475	-0.0014082	-0.023481	-0.013599	0.013133	-0.022403	-0.023929	-0.014131
4-pentenylglucosinolate	0.048434	0.04885	0.028835	-0.0060972	-0.009693	-0.015771	0.0083109	-0.00056586	-0.0099263	-0.028192	0.015951	0.011089	0.032399	0.011486	0.011146	0.025132	0.020175	0.020906	-0.0026997	0.004883	-0.020197	0.0097849	0.0050722	0.033172	-0.007956	0.0097908	0.021251	-0.001549	-0.0038777	0.0060547	-0.0069187	0.0063174	0.008027	-0.04828	-0.016779	-0.00033401
4-prenylphlorisovalerophenone	-0.047684	0.005074	0.0041159	-0.02264	-0.026249	0.0070435	0.019744	-0.028531	-0.090461	0.020656	0.020563	-0.033985	-0.035602	-0.00030744	-0.058411	-0.019853	0.073346	-0.018938	-0.017878	0.064443	0.017221	0.040864	0.15959	0.08564	0.094558	-0.015031	-0.065978	0.013338	0.0015947	0.022402	0.017414	0.047335	0.015853	-0.014761	-0.038729	0.013292
4-trimethylammoniobutanal	0.038989	-0.028684	0.016865	-0.016964	-0.053814	0.028563	-0.011923	0.00058475	0.045588	-0.028327	0.040507	-0.00659	-0.0064983	0.012733	-0.035228	-0.043923	0.02669	-0.01952	0.015095	0.032937	0.012548	-0.0069266	-0.010029	0.04631	-0.019096	0.0027019	0.010289	-0.0033971	-0.0019652	0.00055535	0.029396	0.025192	0.012293	0.0075558	0.02128	0.0011776
5-[[4-methoxy-3-(phenylmethoxy)phenyl]methyl]-2,4-pyrimidinediamine	-0.030359	-0.0094492	-0.05034	0.005972	-0.038054	-0.027982	0.047788	-0.054731	-0.0044829	0.0020032	-0.018441	-0.085734	0.0046768	0.022779	0.021921	-0.019805	0.05008	0.02164	-0.016348	0.021012	0.00084315	0.032599	-0.023944	0.028734	-0.0082128	0.042286	-0.019056	0.0081238	-0.019773	-0.03933	-0.051703	-0.035211	0.023139	-0.045727	0.02343	0.0076797
5'-demethoxy-6-methoxypodophyllotoxin	-0.036918	0.058322	-0.011558	0.029671	0.017428	0.0086237	-0.04598	0.0090298	-0.024766	0.0050564	-0.012301	0.013466	-0.011407	0.0028914	0.029886	-0.01053	0.0045181	-0.024791	-0.026382	-0.020566	-0.00048085	-0.026395	0.0055668	-0.02901	-0.021688	0.0048916	0.010193	0.016969	0.015417	0.014088	-0.003779	-0.039223	-0.0059794	-0.034626	0.0099547	0.0033499
5'-phosphoribosyl-4-(N-succinocarboxamide)-5-aminoimidazole	0.039421	-0.063209	0.053327	0.057285	-0.023407	-0.025668	0.059353	-0.038096	-0.021816	-0.030474	-0.016382	-0.00018815	-0.043566	0.020155	0.0015288	0.078874	-0.0068452	-0.029191	0.012894	0.020892	0.019701	-0.016119	-0.036446	0.040456	0.022757	-0.020554	-0.069003	-0.011565	0.024017	0.019891	-0.022335	0.0083388	-0.013771	-0.013521	0.059073	-0.003504
5,10-methenyl-THF	-0.02233	-0.0050519	-0.019451	0.080667	-0.075197	0.0034399	-0.055165	0.030508	0.023567	0.06182	-0.054052	-0.011311	-0.010151	0.0034694	-0.026404	0.0044464	0.030833	-0.014611	0.010063	0.066164	0.011855	0.021427	0.016625	-0.0012213	0.00064208	0.0047336	-0.039262	0.045953	0.0026606	0.0054145	0.00098463	0.019183	-0.011784	-0.019411	0.041077	0.018187
5,6-dihydrothymine	-0.035687	-0.033355	-0.032231	0.02801	0.0022309	-0.021128	0.014551	0.021165	0.051241	-0.0085595	0.0015285	-0.0054264	0.046799	0.0097621	-0.019201	0.0036824	0.026855	0.032637	-0.0031919	0.013578	-0.002211	-0.014716	-0.04685	-0.039285	-0.013391	-0.0293	-0.010565	0.023897	0.00022021	-0.0036068	-0.0076659	0.013729	-0.086895	-0.025037	-0.011788	-0.0072776
5,6-dihydroxyindole	0.03423	0.016609	-0.021493	0.056348	0.0032137	0.068377	0.035572	0.036519	-0.00073779	-0.060015	0.0035407	-0.0082198	-0.049255	-0.053793	0.012528	-0.048241	0.011712	0.015395	0.034226	-0.011327	0.034877	0.019772	0.028637	-0.011365	-0.011614	0.022772	-0.04268	-0.0033234	-0.018387	-0.028036	-0.016455	-0.034026	0.065262	-0.027725	-0.068465	0.014055
5,6-epoxy-3-hydroxy-12'-apo-β-caroten-12'-al	0.030959	-0.0070927	-0.010255	0.069092	-0.017876	-0.028243	-0.057079	-0.032926	-0.032381	0.017985	0.013968	0.031703	-0.020182	-0.0052682	0.037009	-0.018672	0.00045983	-0.045148	-0.0078012	-0.0076234	0.0061687	-0.018017	0.0016362	0.046366	-0.011522	-0.040867	-0.014105	-0.025393	-0.00014428	0.060986	0.0058679	-0.005926	0.0010903	-0.018041	0.050557	-0.0057501
5,7-dihydroxy-2-methylchromone	-0.03219	-0.036805	0.036026	0.034015	0.010484	-0.056679	-0.014708	0.025172	0.014824	-0.034648	-0.099639	-0.0025104	-0.0051558	0.03016	-0.013322	0.0058482	0.016195	-0.03785	-0.0043792	0.038578	-0.027208	0.027107	0.0062319	-0.033385	-0.016551	-0.016392	0.033201	0.042288	0.066107	0.044259	-0.0026951	0.025097	-0.039519	-0.022035	-0.011218	0.01099
5-amino-4-imidazolecarboxyamide	-0.031272	-0.0036331	0.01242	-0.013392	0.026885	0.054539	0.014098	0.0039093	-0.020088	0.0079952	0.023533	-0.054068	0.02596	-0.0074115	-0.099018	-0.074876	0.040231	-0.053906	-0.01694	0.054185	-0.0087557	0.015786	0.024819	0.013578	0.015022	-0.027876	0.032785	-0.043936	-0.048198	-0.019855	-0.055939	-0.066953	-0.020141	-0.046731	0.063324	0.0048593
(+)-5-deoxystrigol	-0.0081074	-0.006246	0.006518	0.01323	-0.014637	-0.010652	-0.011377	-0.040951	-0.025492	0.042402	0.058663	0.077781	0.0581	-0.028925	-0.053485	0.066782	-0.01991	-0.029832	-0.015504	0.020217	0.056337	0.093437	-0.0079129	-0.067398	0.083541	0.066493	-0.025889	-0.049519	-0.03922	-0.10114	0.091054	-0.017316	0.0062665	0.0022877	0.0012448	0.10015
5-formyl-tetrahydrofolate mono-L-glutamate	-0.0090121	0.059982	0.0055099	0.087369	-0.042381	0.033633	0.013578	0.023559	-0.0083391	-0.054611	-0.0064949	-0.019272	0.084133	0.072238	-0.028166	-0.049735	-0.04301	0.028563	0.0059739	0.0035955	-0.030514	0.081511	0.0021079	-0.030352	0.014001	0.078753	-0.0092111	0.01805	-0.072369	0.020311	0.011718	0.013355	-0.0012415	-0.031202	-0.053594	-0.006687
5-hydroxy-γ-coniceine	-0.039181	0.00477	0.040241	-0.0044671	-0.032971	0.049718	-0.029989	-0.022943	0.042173	-0.044425	0.024258	-0.00061235	-0.005006	0.0068103	-0.067007	0.035665	0.013919	-0.020545	-0.078275	0.036877	-0.0019306	0.006082	-0.02843	-0.0048795	-0.037816	0.023182	0.046773	-0.034646	-0.0081799	-0.0094149	0.015885	0.0058701	-0.023461	-0.015518	-0.0020037	9.7549e-05
5-hydroxyconiferyl alcohol	0.065649	0.017771	-0.043728	-0.0043381	0.01053	0.0036958	-0.016898	0.025794	0.014323	-0.017218	-0.023452	-0.0052383	-0.0085622	-0.016579	-0.0070199	-0.000405	0.0058811	-0.023238	-0.013852	-0.0076096	-0.0042235	-0.0046419	0.020046	-0.02603	0.023373	0.0064478	-0.0045488	-0.01512	0.0052147	-0.041118	-0.016749	-0.019156	0.023677	0.011382	0.031114	-0.00084482
5-hydroxyferulate	0.042015	0.0051438	-0.010263	0.023862	0.012842	-0.021313	0.037674	0.029689	0.0026876	-0.039454	-0.037427	0.03282	-0.036976	-5.1989e-05	-0.020023	0.044392	0.023854	0.035778	-0.0037248	-0.024266	0.015332	-0.0053532	0.010562	-0.015165	0.019937	0.01061	0.0076339	-0.0058304	-0.028324	-0.0087432	0.025672	0.00094279	-0.0066615	-0.021528	-0.010829	-0.012049
5-(methylsulfinyl)pentyl-glucosinolate	-0.040631	0.064451	0.060098	0.048304	0.014476	-0.0067597	-0.032969	-0.047002	-0.016605	-0.031896	0.053244	-0.019817	-0.017157	-0.05415	0.039187	0.011169	-0.013448	-0.078446	0.0026636	-0.045364	-0.011341	-0.028508	-0.044862	0.061339	0.0080381	-0.015445	-0.030016	-0.0038276	0.021188	0.0047778	-0.050958	0.013243	0.038466	0.027175	0.016374	-0.0069472
5-methylthiopentyldesulfoglucosinolate	0.022544	0.049197	-0.079242	0.080934	0.0012574	-0.010278	-0.05956	0.042818	-0.031421	-0.035762	0.042288	-0.020938	-0.018002	0.022616	-0.0097593	-0.0055892	-0.0040936	-0.009514	-0.015861	-0.04927	0.0087673	-0.018015	0.047524	0.04321	0.034852	-0.043999	-0.011549	-0.05362	-0.0017394	0.0091292	-0.056815	0.0021712	0.020417	0.018864	0.0011609	0.020389
5-methylthiopentylhydroximoyl-cysteinylglycine	0.01247	0.031078	-0.0018755	0.044491	0.0068768	-0.052744	-0.026511	-0.09405	0.030715	-0.059928	0.084478	0.016618	0.0027677	-0.009626	0.00032547	-0.035351	-0.020417	-0.020762	0.050933	-0.010736	-0.040362	0.018975	0.049327	0.0033902	0.081206	-0.071103	0.061055	-0.002398	0.037035	-0.01464	0.013351	0.0071593	-0.018419	0.026994	-0.028124	0.024477
(5Z)-(15S)-11-α-hydroxy-9,15-dioxoprosta-13-enoate	-0.01313	-0.034541	-0.10092	0.016316	-0.011696	-0.015225	0.041059	0.038872	0.0032417	-0.031855	0.038181	0.0034929	-0.025923	-0.012346	-0.0019267	-0.0034228	0.010779	-0.031901	0.0044158	0.021951	0.028317	0.011401	0.0056966	-0.022781	-0.011625	0.049262	0.0097693	-0.082643	-0.0016879	0.066456	-0.017492	0.0013331	0.010541	0.0064127	0.0027122	0.069056
(5Z)-(15S)-11-α-hydroxy-9,15-dioxoprostanoate	-0.043021	-0.040491	-0.079013	0.020594	0.021811	0.0053388	-0.0008759	-0.0023451	0.033371	0.023668	0.012004	-0.0027584	-0.013965	0.013926	-0.020878	0.014849	0.040076	-0.029423	-0.0022536	-0.016775	-0.01836	0.0055352	0.0058709	0.0035765	-0.015092	-0.010459	-0.0030018	-0.012302	0.0072057	-0.015984	0.033919	-0.008239	0.095433	0.013639	-0.012812	0.15128
6α-hydroxycastasterone	0.053515	-0.01529	0.028714	-0.020349	-0.023516	0.021526	0.055881	0.0026814	-0.0024225	0.0096926	0.010188	0.019805	-0.014281	0.018362	-0.018535	-0.010261	-0.0012213	0.024475	-0.020894	-0.069485	-0.020262	-0.076148	0.0014194	-0.014588	-0.012213	-0.024956	-0.020891	-0.022267	7.8354e-05	-0.0099783	-0.0059431	-0.014885	0.0052229	-0.031169	0.035226	-0.0039564
6-decylubiquinone	-0.0022098	0.038894	0.022261	0.02671	-0.049951	0.0038195	0.046258	-0.06493	0.0072143	-0.047619	-4.1909e-05	-0.060817	0.00080382	0.027153	-0.036681	-0.1022	0.028425	0.058508	0.05977	0.051998	-0.012197	-0.0016987	-0.0097343	-0.01091	0.010431	-0.015663	-0.015353	-0.035633	0.019769	0.013355	0.00037807	0.0014204	0.018919	0.039889	-0.04384	0.011198
6-hydroxy-allocryptopine	0.030235	0.014552	-0.061035	-0.031284	-0.02645	0.065821	0.016853	-0.054904	-0.0094626	0.06057	0.099691	-0.014683	0.0084848	0.059032	-0.014676	0.014227	-0.047109	0.0024193	-0.0013921	0.042948	0.011094	0.019601	-0.021722	-0.010705	0.016981	-0.01861	0.0040132	-0.00039585	-0.026825	-0.012087	0.022992	0.046354	-0.02457	0.04051	0.019635	-0.00030618
6-hydroxyflavone	0.052322	0.031668	-0.030093	-0.036807	-0.017261	-0.028886	0.0021679	0.011579	0.012541	-0.025969	-0.019261	0.015894	-0.038261	0.0012999	0.051999	0.029592	-0.048672	-0.026847	-0.0096454	0.024678	-0.050166	0.0053346	0.0049477	0.006297	0.038888	0.032254	0.0005573	0.023984	-0.0030892	0.0098785	-0.005945	0.032172	-0.010401	0.03241	0.051376	-0.00061651
6-hydroxyprotopine	0.0017493	0.048512	0.0089077	0.011104	0.020491	0.014026	-0.084314	0.081907	0.045453	0.018533	-0.042975	0.047425	-0.068741	0.0035696	0.061788	0.0055884	0.014878	-0.008441	0.017405	0.032524	0.0050385	0.030244	0.0091227	-0.0043503	0.036297	-0.012751	0.0035674	0.065162	-0.010768	-0.046153	0.030152	-0.061992	-0.01498	-0.017675	-0.017306	-0.0039464
6-methoxymellein	-0.0010431	0.018255	-0.095864	-0.03491	0.010943	0.031058	0.0075526	-0.0046563	-0.032713	0.00088975	0.00044979	-0.012954	-0.024867	-0.014765	-0.0031091	-0.0040172	-0.027276	-0.0067833	-0.0057939	-0.051211	0.017989	-0.056216	0.035599	-0.054058	-0.002591	0.00016481	-0.0046912	-0.0030446	-0.02187	0.02335	-0.058463	-0.022878	0.07112	-0.014407	-0.011696	0.00011989
6-methoxypodophyllotoxin	0.051694	0.016028	-0.035192	-0.005611	-0.017098	-0.0037961	-0.0066573	-0.036428	-0.015263	0.005857	0.026702	0.022628	0.014649	0.0072723	-0.015322	0.032833	-0.0055722	0.04949	-0.033406	0.020367	0.016203	-0.022563	0.0078094	-0.015036	0.035632	0.025418	0.056105	-0.0046612	-0.0064615	-0.033206	0.006825	0.027564	-0.024709	0.029874	-0.012498	-0.0035772
6-methoxypodophyllotoxin 7-glucoside	0.014625	0.093953	-0.02111	0.020055	0.048439	0.050895	-0.0043188	-0.018331	0.0096072	0.0094788	0.031113	0.0028759	-0.0052431	-0.010927	-0.023431	-0.0030161	0.0048755	0.021761	0.00050213	-0.035208	0.0044735	0.037537	-0.0072777	0.014477	-0.018977	-0.012473	-0.010096	0.0018047	0.04613	-0.0016871	-0.016539	-0.0031946	-0.012863	0.0037821	-0.015423	-0.007393
6-methyloctanoyl-CoA	-0.035648	0.10166	-0.021493	0.0092464	0.016985	0.064054	-0.075182	-0.004588	0.028781	-0.025637	-0.014575	0.021255	-0.022092	-0.016524	-0.0019105	-0.013103	-0.011826	-0.0045416	-0.029538	0.044172	0.011442	0.036108	-0.0087626	-0.011721	0.017873	-0.025066	-0.042099	0.030365	-0.004315	-0.0066175	0.0074575	-0.028583	-0.025191	0.036249	0.015473	-0.0035303
6-methylsulfinylhexyl glucosinolate	-0.043931	0.014544	-0.060348	0.0095408	-0.012287	0.021243	0.044259	-0.0061549	-0.044218	-0.018841	-0.0051808	-0.021453	0.0019847	-0.042436	-0.0202	-0.012926	0.01469	-0.027497	-0.0091769	0.008484	0.047232	0.059384	-0.0075685	-0.040022	-0.035505	0.0092338	0.012313	-0.014528	0.026595	-0.0034217	0.028906	-0.0095853	-0.0034816	0.017817	-0.01618	0.007624
6-methylthiohexanaldoxime	-0.00065296	-0.0073797	0.015489	-0.035784	-0.026389	0.056889	0.03836	0.034416	-0.0057245	-0.038079	0.052593	0.022706	0.024922	-0.0059464	0.0017298	-0.01589	0.028079	0.0016036	-0.0055419	-0.012868	0.053076	0.00025682	-0.0035496	0.01311	0.020048	0.11754	-0.043386	0.038729	0.015134	0.06572	-0.0070407	-0.0076213	-0.066962	0.066199	-0.10978	0.012361
6-methylthiohexyldesulfoglucosinolate	0.042368	0.023565	0.013849	0.031031	0.050106	0.060753	0.11008	0.0077722	-0.012672	0.014903	-0.02193	0.010969	0.045401	-0.00654	0.018569	-0.033339	-0.019907	0.039053	-0.0032687	-0.015701	0.048277	0.018591	-0.0058286	-0.029874	-0.054812	0.03791	0.012745	-0.022562	-0.057479	-0.045456	0.00055015	-0.046268	-0.0047024	-0.045079	-0.0052264	-0.0038721
6-O-β-D-glucosyl-6-hydroxyflavone	-0.023099	0.085277	0.033351	0.086613	0.0026002	-0.011172	-0.019354	-0.0090723	-0.015527	-0.06248	0.038134	-0.056877	-0.031617	-0.031055	0.027626	-0.00060145	-0.022804	-0.022762	-0.059743	-0.01784	-0.018933	-0.029499	-0.033594	0.050299	-0.023886	-0.032452	-0.016565	-0.030627	0.0056301	-0.00017025	-0.020661	0.040748	0.038932	0.039234	-0.017377	-0.015521
6-O-methyl-N-deacetylisoipecoside	0.012949	0.075549	0.0087422	0.10317	-0.0071603	-0.0019797	-0.024275	0.035443	-0.055462	-0.028591	0.015698	-0.06197	0.085667	0.027103	0.0067425	-0.045786	-0.0084997	-0.042078	-0.011385	0.0054051	0.01427	-0.003931	-0.02073	-0.043519	0.024829	-0.041649	0.014311	-0.007779	0.013295	-0.010326	-0.020278	0.0064715	-0.011579	0.048559	-0.015698	-0.0044216
6-O-methyl-N-deacetylisoipecoside aglycon	0.029077	0.098001	0.028815	0.069882	-0.030612	-0.054584	-0.025592	-0.011939	0.025491	0.044903	0.020303	-0.046593	-0.0005501	0.0057757	-0.025734	0.0074593	0.012944	-0.011224	-0.0099455	-0.039781	0.023865	-0.0080784	-0.028244	-0.02868	-0.019099	-0.047561	-0.02327	-0.026247	0.018624	-0.021232	-0.0062678	-0.02915	-0.034073	0.0025481	-0.041237	-0.015187
(6aR,11aR)-3,9-dihydroxypterocarpan	0.0079211	-0.041052	0.0019713	0.082715	0.043296	-0.021286	-0.049133	0.061442	0.017539	-0.048099	0.057591	0.0020249	-0.0096024	-0.016739	0.043425	0.023578	0.10617	0.036881	0.017264	0.015624	0.082637	-0.080146	0.0019111	-0.019959	-0.035618	-0.06396	0.057161	0.026809	0.11406	-0.019441	-0.0061271	0.0028536	0.01035	0.017617	0.0026755	-0.050266
6-C-glucosyl-2-hydroxynaringenin		-0.0086311	0.030822	0.021262	-0.041314	0.0055024	-0.018353	-0.0041482	-0.01346	-0.016133	-0.025916	-0.0023217	-0.020037	-0.027389	-0.0063081	-0.022765	0.047624	-0.018957	-0.014198	0.018051	0.012935	-0.010878	-0.017633	-0.0040391	-0.060302	0.033823	0.021364	0.039203	-0.057977	-0.012622	0.077307	-0.029632	0.056123	0.043792	-0.026262	-0.019204
7,8-dihydroberberine		0.023527	-0.042416	0.0052348	-0.011588	-0.034628	0.0226	0.03575	0.024255	-0.010538	-0.0084967	0.0080756	-0.012172	0.0081952	-0.027176	0.016526	0.0027782	0.023927	-0.03259	0.0029581	-0.0069117	0.0020676	-0.016275	-0.04233	0.006052	-0.0015204	0.0039656	-0.035118	0.041256	-0.035517	-0.051755	-0.031469	-0.017262	-0.026882	0.0091948	-0.0033646
7,8-dihydrofolate monoglutamate		0.095887	0.0007171	0.018345	-0.0071881	0.045408	0.037966	0.0056493	-0.022368	0.013572	-0.00014843	-0.036129	-0.0077414	0.0013597	-0.019733	-0.011154	-0.045254	0.0020674	0.025004	-0.032325	-0.019487	0.005149	-0.030745	0.021377	0.015538	0.011074	0.012073	0.046385	-0.015572	-0.0074453	0.0029718	-0.02779	0.037504	-0.00071642	0.044526	0.0070002
7,8-dihydroneopterin		-0.01531	-0.078559	0.018529	0.019596	0.046753	-0.013923	-0.0032547	-0.024817	0.07166	0.0030584	0.056735	-0.050158	0.030354	0.0053894	-0.079637	-0.015621	-0.031151	0.0090359	-0.014358	0.019465	-0.010135	-0.010644	0.0013602	0.034339	0.029023	-0.04076	0.039525	-0.0021499	-0.0047031	-0.014196	0.0022882	-0.00072627	0.0081552	-0.019439	0.011569
7,8-dimethoxyflavone		-0.052725	-0.030382	0.00043224	-0.01786	0.0041095	-0.12102	0.050323	-0.078518	-0.0076609	-0.044818	-0.042914	0.032012	0.033513	0.024655	0.015688	0.00076693	0.03557	0.052609	-0.033754	-0.058545	0.017598	-0.038719	-0.025477	0.01856	0.0012022	-0.039863	-0.075013	0.04784	-0.043684	-0.0078128	0.024394	0.040175	0.077697	-0.017096	-0.012419
7β-hydroxytaxusin		0.018767	-0.029519	0.054668	-0.027759	0.1056	-0.0004446	0.029622	-0.01256	0.11623	0.037156	0.046028	-0.036494	0.058136	0.03876	0.12152	0.046129	0.04012	-0.035277	0.029995	-0.0077337	0.0043427	0.0062546	0.0058833	0.022339	-0.0096887	0.028448	-0.044864	-0.0064353	-0.081489	-0.032234	-0.005825	-0.053044	-0.037067	0.029021	-0.0036311
7-deoxyloganetate		0.069702	0.023272	0.062275	-0.042229	-0.063577	-0.031444	0.0076233	-0.049188	-0.052649	0.092211	0.0081383	-0.043402	-0.11394	-0.054495	0.008095	-0.035229	-0.084894	0.050477	0.032354	-0.019376	-0.027219	0.067224	-0.02501	0.0011824	0.014334	0.0076785	0.013574	-0.040444	-0.040359	-0.033515	0.10037	-0.088945	-0.088763	-0.024334	-0.0034937
7-deoxyloganetin		0.0065016	-0.02604	0.011356	0.0069841	0.022712	0.051798	-0.013806	0.0043353	0.03277	0.038766	-0.0048435	-0.044389	0.0087528	0.011331	0.0032226	-0.0027738	0.0064862	0.007487	0.019367	0.06823	-0.097926	-0.053023	-0.01282	0.010764	0.06545	0.038568	-0.012634	0.0099934	0.060703	-0.0068119	-0.023611	0.047617	-0.0037711	0.066432	5.6079e-05
7-deoxyloganin		0.030819	0.012914	0.089464	0.035596	0.074463	0.067321	0.028567	0.0064805	0.040264	0.014014	0.015757	-0.027646	-0.014926	-0.016742	0.023809	-0.0075627	-0.016807	0.0093239	0.0093895	0.019305	-0.011219	0.011155	0.0083713	0.0060447	0.012085	-0.01865	0.012049	-0.066871	-0.018529	0.0085626	0.0086874	-0.056752	0.021499	0.044905	-0.015618
7-hydroxy-4'5'-dimethoxyisoflavone	0.06857	-0.00035664	-0.013617	0.035692	-0.033087	-0.028513	-0.00084299	0.023121	-0.013149	0.037718	0.013921	0.00013311	-0.025372	0.0020321	0.018495	-0.0021129	-0.014815	-0.011911	-0.01609	0.044742	-0.0089826	0.011	0.024511	-0.0064457	0.00079206	0.0091742	0.018737	0.01516	0.0090198	-0.0095469	0.019894	0.0097845	-0.024503	-0.078805	0.0070238	-0.012193
7-hydroxyflavone	0.01291	-0.048369	0.042643	0.041355	0.031499	-0.0054253	0.017152	0.083022	-0.01303	-0.06978	-0.063078	-0.043665	-0.044578	-0.089706	0.057497	0.0068961	0.010111	0.022205	-0.015254	0.0094193	0.015027	0.01389	0.063871	-0.0021561	-0.051745	0.011153	-0.04726	-0.032531	0.012618	0.014865	-0.029265	-0.0067442	0.045435	-0.034212	0.035904	-0.0052779
7-methylthioheptanonitrile oxide	0.0067218	-0.008989	-0.020993	0.0024446	-0.066258	0.05291	-0.054944	0.031671	0.10643	0.012528	-0.0027725	-0.01638	0.05746	-0.020614	-0.0060286	0.01003	-0.063615	0.0060023	-0.01808	0.017172	0.019927	-0.10251	-0.013686	0.0068567	-0.00022017	-0.049835	-0.0025806	0.061135	0.0011493	-0.036472	-0.0096734	-0.043622	-0.067767	-0.033745	-0.01774	-0.0020393
7-(methylthio)heptyl-glucosinolate	-0.040592	0.0091595	-0.063865	0.025622	-0.00086052	0.0066049	0.050852	0.032179	-0.029061	-0.017147	0.0099681	0.0028355	0.016125	-0.019898	-0.014599	-0.016405	-0.02797	-0.031572	0.037835	0.0021873	0.07758	0.014898	-0.019837	0.040526	-0.032178	-0.016332	0.011041	-0.0089619	-0.0069409	0.011562	-0.056795	0.020964	-0.0067085	0.014447	0.027318	0.014257
7-methylthioheptyldesulfoglucosinolate	0.025122	0.064269	-0.072975	0.022868	0.0061718	0.093969	0.032232	0.090029	0.042641	0.092629	-0.018784	-0.011181	-0.0021479	0.033652	-0.030316	0.063156	0.033262	0.031282	-0.026233	0.0056143	-0.053047	0.0039495	-0.012455	0.066938	0.076352	-0.040577	0.035245	0.0026104	0.046803	0.036532	0.042152	-0.0084644	0.021007	-0.039439	-0.015503	-0.0018484
7-methylthioheptylhydroximoyl-glutathione	0.029919	0.074709	-0.0015444	0.066922	0.021874	-0.022991	-0.018711	-0.011695	-0.015981	-0.030612	0.040837	0.01312	-0.0080638	-0.014985	-0.0018702	-0.030946	-0.01645	-0.025886	-0.0072201	-0.026443	-0.0045848	0.01924	-0.017335	-0.00041809	0.0052815	-0.050651	-0.056902	-0.035836	0.034608	0.0010776	0.023679	-0.011608	0.013364	0.013483	0.018208	0.0053815
8'-apo-β-carotenal	-0.051809	-0.0092541	-0.039376	-0.032374	0.029427	-0.038329	0.0078527	0.014148	0.051854	-0.02647	-0.046467	0.038263	-0.027936	0.041908	-0.054559	0.079392	-0.029251	0.017686	-0.023112	0.026232	0.031518	0.013045	-0.0056134	-0.021089	-0.061548	-0.0089393	-0.036002	-0.018377	0.032183	0.0020318	0.017621	-0.019012	0.0094089	0.045817	-0.034801	-0.016618
8'-hydroxyabscisate	-0.012306	-0.0028869	-0.054959	0.02176	-0.026378	-0.009975	-0.007003	0.017714	0.029045	0.023826	-0.076459	-0.015281	0.093691	-0.047392	-0.014349	0.0080984	-0.029935	0.0095769	-0.026658	-0.091714	-0.057466	0.023101	0.088081	-0.064679	0.033465	0.045428	-0.044097	0.0039243	0.0065522	0.023324	-0.051201	-0.05414	0.0019458	0.00030559	0.044837	-0.017851
8-aminooctan-4-one	0.0060941	-0.020238	0.014904	-0.01934	-0.049126	0.044962	0.020283	0.017685	0.089973	0.006448	0.033203	-0.036267	-0.027967	-0.013213	-0.065191	0.034287	0.037915	-0.054545	0.036656	0.069846	0.040794	0.020769	-0.076477	-0.00019882	0.014656	0.036427	0.035797	-0.0066378	-0.012323	0.055359	0.0020561	0.026531	0.0051552	-0.0027525	0.026689	-0.01683
8-hydroxy-(+)-δ-cadinene	0.0081618	0.061167	-0.10129	-0.02617	0.023509	0.0046607	-0.10141	-0.010581	0.026071	0.0031274	0.0045809	-0.0065134	-0.023314	0.0042522	-0.04858	-0.02536	0.048358	0.049436	-0.023734	0.036085	-0.0033836	-0.014689	-0.042316	0.02138	-0.038283	0.028014	0.00020177	-0.0529	-0.014687	0.012417	0.050275	-0.053674	0.024393	0.062436	0.065025	-0.013205
8-methylthiooctanaldoxime	-0.033328	-0.024292	-0.040049	-0.024852	0.013253	-0.014423	0.030615	0.0036743	0.02532	0.012599	-0.012298	-0.0064703	-0.023004	-0.04765	-0.0022797	0.0027389	-0.045844	0.057543	0.0089394	-0.0054215	0.023026	0.049313	0.0099526	-0.015098	-0.00011106	-0.03814	-0.0042982	-0.0033726	0.03547	0.03855	-0.0038786	-0.043317	0.0028845	-0.011801	-0.0051316	0.0045591
8-methylthiooctanonitrile oxide	0.0065536	-0.03919	0.010253	-0.0076944	-0.12297	-0.019412	-0.053419	-0.038552	0.091727	0.034869	-0.011205	-0.028013	0.016904	-0.044666	0.03722	-0.014253	0.0068558	-0.015946	-0.081086	0.0056948	-0.015531	-0.030329	-0.030061	-0.072448	0.029565	-0.028328	-0.039997	-0.0095357	-0.015287	0.0034619	-0.0014679	-0.057324	-0.060337	0.0006981	0.0045574	-0.0016612
8-methylthiooctyldesulfoglucosinolate	0.025858	0.061561	0.014229	0.0844	-0.0016461	-0.023065	-0.00076617	0.022939	0.039141	-0.042051	0.050089	-0.049659	0.051897	0.059162	-0.026609	-0.036405	-0.10831	0.071601	-0.010374	-0.049556	-0.020825	0.047205	-0.056358	-0.11215	0.0055358	-0.040087	-0.05131	-0.005451	0.027371	-0.026226	0.0072866	-0.01378	0.061031	-0.044048	-0.002497	-0.01104
8-methylthiooctylhydroximate	-0.004667	0.058368	-0.096136	-0.049614	-0.050746	-0.035307	-0.010326	-0.015801	-0.039913	-0.010492	0.003197	0.011513	-0.019917	0.02895	0.014582	0.0064983	0.020357	-0.0088501	-0.024425	0.021731	0.0079813	0.013025	-0.011482	-0.014534	-0.0020131	-0.0053649	0.040685	0.021012	0.019299	0.0032434	-0.01815	-0.020855	-0.00028839	0.0047966	0.0065709	0.014586
8-methylthiooctylhydroximoyl-cysteinylglycine	0.054519	-0.02553	0.021921	-0.0071669	0.0081701	-0.033782	0.026115	0.022256	0.071418	-0.012977	-0.073052	-0.016097	0.030137	-0.0031028	0.035239	0.018484	-0.032149	-0.015748	-0.012404	0.040267	0.0065375	0.0097513	0.036005	0.05881	0.0024449	-0.0070712	-0.024107	-0.031155	-0.028113	0.0054361	-0.0511	-0.029416	0.068244	-0.015593	-0.0010263	-0.014857
8-methylthiooctylhydroximoyl-glutathione	-0.034041	0.05649	0.011031	-0.0072068	-0.047177	-0.027406	-0.035788	-0.015088	0.0096636	-0.070687	-0.022237	0.025127	-0.050694	-0.023324	0.042236	-0.0016085	0.06426	-0.021677	-0.0063744	-0.034782	0.0012929	-0.051692	0.004843	0.0072269	-0.0083708	0.018105	0.011744	-0.049162	0.015358	0.05519	0.0048851	-0.038554	0.057338	0.07667	-0.016818	-0.0086072
8-oxo-deoxyguanosine	-0.0068184	0.028247	-0.099899	0.019953	-0.025175	-0.05432	-0.043849	-0.019838	0.061013	0.021532	0.062218	-0.024128	0.027951	0.0053177	0.073491	0.0018519	0.028659	0.017621	-0.048884	0.029009	-0.073973	-0.025446	-0.055486	-0.0094542	-0.0351	-0.042635	-0.010047	0.052221	-0.055639	-0.020505	0.047375	0.027276	-0.065669	0.0082851	0.0077623	0.0081128
9,10-epoxy-10,12Z,15Z-octadecatrienoate	-0.013861	0.04143	0.017566	0.013077	-0.059898	-0.00817	0.064106	-0.035933	0.021122	0.012744	-0.033172	-0.076144	-0.026572	0.039086	-0.012843	-0.048713	-0.032058	0.036676	0.036794	0.054731	-0.058271	0.010483	-0.044465	-0.036037	0.037406	-0.0082782	0.068941	-0.014523	0.017403	0.044035	0.028679	-0.0005946	0.060371	0.031503	0.046231	-0.0040125
9,10-epoxy-18-hydroxystearate	-0.027542	-0.047795	-0.068812	0.016353	-0.0315	-0.037374	0.05976	-0.0059575	0.0145	0.028859	0.017049	0.05441	0.00030531	0.016582	0.0050455	0.0062236	-0.0082104	0.014437	-0.022961	-0.012752	-0.002328	-0.0040977	0.053505	-0.025381	0.00015375	-0.018793	-0.00045483	0.012882	0.0085057	-0.001972	0.05962	-0.011808	0.043281	-0.019966	-0.029014	-0.0035061
9-methylthiononanaldoxime	-0.030777	-0.047684	-0.08858	0.060037	-0.044971	0.0078125	-0.023012	-0.0064137	0.015721	-0.0048418	0.022335	0.020212	0.014036	-0.014728	0.041351	-0.052435	0.026725	0.031291	-0.041212	0.016438	-0.021709	0.0050525	-0.012146	0.044983	0.060835	-0.064758	-0.052283	-0.0020251	-0.080414	-0.00779	0.0085352	-0.019156	-0.021299	-0.043882	-0.024299	0.022749
9-methylthiononanonitrile oxide	0.044487	0.024587	0.0014831	0.0096669	0.039172	-0.046345	-0.028635	0.0073433	0.042474	-0.00037017	0.02519	-0.032046	-0.019364	-0.014514	0.10557	-0.0098088	0.036302	-0.0067729	-0.053032	-0.029814	0.061955	-0.068676	-0.044256	0.027983	0.04306	0.012721	0.028969	0.048074	0.045414	-0.015023	0.038479	-0.017836	0.062965	0.010161	-0.020937	0.012547
9-methylthiononylhydroximate	-0.027117	-0.0514	-0.0208	0.039622	0.034783	-0.01558	0.040458	0.069251	0.065874	0.077538	0.0014308	-0.14566	0.054568	7.7653e-05	-0.014631	-0.026262	0.0063164	-0.061984	-0.033385	0.06396	-0.074408	0.033808	0.069251	-0.07204	-0.061214	0.09738	0.036573	-0.0025214	-0.086218	-0.020808	0.11896	-0.0081578	0.044181	-0.017425	-0.052169	-0.021677
9-methylthiononylhydroximoyl glutathione	0.021879	0.0059695	0.026644	0.021919	-0.051583	0.017427	0.019588	0.0015831	0.009144	-0.02605	0.049299	0.071663	0.0038461	-0.014375	-0.024853	-0.077867	-0.0052598	0.021544	-0.093774	0.011801	0.02556	-0.047116	-0.03998	-0.016409	-0.038239	-0.025069	0.00056275	-0.045116	-0.018333	0.061736	-0.025089	-0.00067844	0.03959	0.026901	0.039635	0.0071148
(9Z,11E,14Z)-13S-hydroperoxyoctadeca-(9,11,14 )-trienoate	-0.045117	-0.045929	-0.080724	0.0087921	0.022036	-0.039669	-0.040123	-0.030785	0.032633	-0.034393	0.040518	0.0064775	-0.033202	-0.033291	-0.018971	-0.012911	-0.038279	0.0076801	7.0189e-05	0.027496	-0.012302	0.0042505	-0.025787	-0.016267	0.012363	0.041156	-4.4045e-05	-0.020185	0.036243	0.03704	-0.0013419	0.017079	0.0061913	0.056693	-0.01457	-0.0015799
(9Z,12E)-octadecadienoate	0.011814	-0.057537	-0.048015	0.025841	0.030666	-0.052975	0.044096	-0.024775	-0.096914	0.012427	-0.0088597	-0.025584	0.026392	0.038695	-0.037784	0.091867	-0.014414	0.016645	-0.034585	0.043103	-0.024723	-0.072867	0.040287	0.032888	-0.008621	-0.041396	-0.051371	0.022093	-0.01671	0.016954	0.045603	-0.05675	0.0026659	0.041756	0.051724	0.014652
adenine	-0.058911	-0.014086	0.023678	-0.031191	-0.033235	0.016185	-0.027619	-0.00014426	0.0072595	0.0097458	0.010236	-0.02923	-0.0044557	0.0035188	0.01161	-0.034564	-0.01486	-0.028043	0.048245	-0.025374	0.040283	-0.0036563	-0.010786	-0.00021277	0.0097803	0.0090926	0.013931	-0.036002	0.013908	0.026971	0.012513	0.033482	-0.011265	-0.023783	0.05672	0.0016807
adenosine 5'-phosphoramidate	-0.062306	0.032068	-0.02429	-0.048279	-0.0082928	-0.0043109	-0.0012158	-0.03716	0.046443	0.030944	-0.013836	0.022238	-0.10339	-0.0066527	0.020198	-0.0078068	-0.020869	-0.034051	-0.046551	-0.025341	-0.017901	0.020906	-0.0048071	0.0014563	0.014075	-0.022086	-0.04642	-0.048806	0.026036	0.0090901	0.020935	0.01707	-0.024667	0.0082143	0.027156	0.0042289
adonirubin	0.075603	0.0074095	0.020329	-0.00047669	-0.0019044	-0.014161	-0.012693	-0.0096665	0.053986	0.0082672	-0.034692	-0.017736	-0.018353	0.02527	0.0049424	-0.019579	-0.028334	-0.013805	0.017365	0.00074529	0.039279	0.0028706	-0.031903	-0.017182	0.02265	0.067651	0.054882	-0.00097976	-0.056185	0.038509	0.034449	-0.036055	0.012736	-0.044534	-0.057859	-0.0015729
afrormosin 7-O-glucoside-6"-O-malonate	-0.0012403	0.069464	0.031993	-0.004893	0.053311	-0.0025999	-0.028468	-0.00023888	0.044255	0.0051407	-0.010757	0.048469	-0.01803	-0.038831	-0.032565	-0.028488	-0.03697	-0.050322	-0.023117	-0.0061788	0.006296	-0.0080311	-0.0088401	-0.025568	-0.0085561	-0.074293	-0.019672	-0.026392	0.064973	0.053152	0.016307	0.022097	0.020938	0.081824	-0.00081241	0.011217
ajmaline	-0.041648	-0.025685	-0.039048	0.019154	-0.023769	-0.0073557	0.027229	-0.004879	-0.0065489	0.0045276	0.015599	-0.011814	-0.0013608	0.020334	0.023326	0.018587	0.019422	0.015137	-0.025437	0.0081062	-0.0034177	-0.013051	0.0067978	0.0058644	0.0019491	0.0043183	-0.0057348	-0.0094778	-0.029957	-0.00098683	-0.023428	-0.021817	-0.01055	-0.035587	-0.0034065	0.0039348
alizarin	-0.042931	-0.0070455	-0.068891	0.017852	-0.004982	0.022971	0.037186	0.029667	-0.03939	-0.0032519	0.028715	0.0086794	-0.01339	0.0098365	-0.0087813	-0.024083	-0.014868	-0.015073	0.01252	-0.023736	0.074997	0.0078701	-0.0090153	-0.036231	-0.026404	0.028527	0.041452	-0.014291	-0.018388	0.016622	0.024353	-0.02272	-0.0085575	-0.038326	0.012965	0.0011605
allantoate	0.029781	-0.068744	0.023993	0.065547	-0.011238	-0.028285	0.032366	0.0038711	0.043094	-0.01094	0.016853	0.027196	-0.042108	0.058553	-0.028024	0.012948	-0.063839	0.045838	0.028384	0.0032215	-0.025388	-0.0058835	-0.044808	0.06984	-0.022365	-0.050324	0.02334	0.10326	0.003897	0.084155	-0.042593	-0.056686	-0.027478	-0.062571	-0.030972	0.0015369
allocryptopine	0.015886	0.0092414	-0.03643	-0.011957	-0.015406	0.032081	0.027274	-0.026605	0.0065401	0.014349	0.028304	0.00056276	-0.030867	0.062598	0.0233	0.062992	-0.11022	0.0017726	0.034435	-0.021756	0.009358	-0.0039757	0.03119	0.0046947	0.0074053	-0.0075305	-0.082841	-0.026604	0.055971	0.013683	0.056929	-0.057773	0.03364	-0.038325	-0.026953	-0.0033944
aloenin	0.061162	0.01418	-0.034719	0.029071	-0.0022723	-0.038353	-0.0041273	-0.0061286	-0.017979	-0.013252	-0.0094129	0.0081786	-0.015381	-0.0049662	0.018323	-0.052727	-0.055814	-0.050422	0.029911	0.033605	-0.0040398	0.041521	0.029895	0.011893	0.0072192	0.0030411	0.011192	0.01646	0.017485	-0.023432	-0.028835	-0.0051575	0.018633	0.01454	-0.010353	0.017846
aloesone	0.033897	0.0041466	0.015457	0.017594	0.047804	0.068486	0.033339	0.02249	0.02078	0.033073	-0.019675	0.013312	-0.034884	-0.020143	0.016788	0.025029	-0.026316	0.016817	0.036	0.023501	0.0060517	-0.0061899	0.015256	0.011145	0.0045917	0.034378	-0.0065805	0.024164	-0.030082	-0.0080943	0.0069917	0.0016229	-0.013704	-0.020935	0.012562	0.00030324
α-allenylagmatine	-0.022041	-0.029135	-0.038555	-0.014936	-0.08191	0.022212	0.0061004	-0.042627	0.013078	-0.018197	0.033871	-0.082093	0.049554	0.0251	-0.033703	0.011433	-0.016401	0.016063	-0.054654	-0.086584	0.034512	0.054096	-0.048016	0.081888	-0.010931	0.03783	0.03823	-0.02528	-0.0033635	-0.014127	0.029696	0.027569	0.046308	0.007708	-0.03368	-0.0079906
α-ethynylagmatine	0.02447	-0.017769	0.022349	-0.02702	-0.0587	0.064076	0.017529	0.046504	0.0019856	0.0017325	0.019652	-0.011823	-0.051102	0.001606	-0.0039711	-0.01931	0.047077	-0.0012863	-0.016792	0.035523	-0.02551	-0.010336	-0.040369	-0.0264	-0.021118	-0.041112	-0.017445	-0.032224	-0.046215	-0.010611	-0.056777	-0.029034	-0.011949	0.0098725	0.00012684	0.028611
α-D-glucosamine 6-phosphate	0.035433	0.049411	-0.053266	-0.026063	-0.016542	0.036054	-0.022317	-0.010704	-0.033523	-0.00074985	-0.0075455	-0.044312	-0.028294	0.019554	0.047553	-0.020047	0.06004	-0.0041425	0.018709	0.034974	0.00014601	-0.0014332	0.030236	0.011524	-0.020717	-0.040008	-0.018446	-0.0059555	0.00095817	-0.02962	0.0033858	0.038888	0.061983	-0.034128	0.018586	-0.099962
α-ethyl-L-glutamate	-0.03319	0.027055	-0.027015	-0.042256	0.041228	0.024954	0.023181	-0.013011	0.066507	-0.0082871	-0.0059745	0.025926	0.032378	0.0074515	0.00017983	-0.019405	0.093566	0.023132	-0.021673	-0.11404	-0.013727	0.015965	0.0071713	0.047608	0.0026208	0.10795	-0.067404	-0.018768	-0.1305	0.080183	-0.0022231	-0.067083	0.003386	0.05006	-0.00088317	-0.01295
α-ketol	-0.043254	-0.041145	-0.079105	0.031462	-0.010478	-0.042786	-0.0074304	-0.021842	0.062453	0.0094403	0.0096858	0.0079147	-0.018988	-0.020917	-0.023111	-0.018626	-0.018039	-0.0033255	-0.0043719	0.0032674	0.0068745	0.0045137	-0.021115	0.01931	-0.020679	0.051299	0.0012001	0.039077	0.036501	0.018918	0.021209	-0.013124	-0.031806	-0.017607	0.019843	0.028768
α-maltose-6'-phosphate	0.060206	0.025218	0.00061881	0.0081164	-0.0087651	0.0029943	0.01469	-0.025028	0.008415	-0.018498	0.027292	0.029684	0.010459	0.028371	0.049057	0.025923	0.0090641	0.010717	-0.0061119	0.013277	-0.015424	-0.052918	-0.0050369	-0.0043818	0.0063754	-0.01668	-0.038018	-0.02542	0.021412	-0.013929	0.0017792	0.0029384	-0.014624	-0.008788	-0.0025492	0.0083601
α-ribazole-5'-phosphate	-0.044748	0.0017839	-0.067272	0.026409	-0.03871	0.03252	-0.031166	0.020218	-0.028874	0.035422	0.0343	0.021554	-0.038726	0.0099701	0.026684	0.0036273	0.010632	-0.0066223	0.030167	-0.047271	0.00041785	-0.023646	-0.024088	-0.022508	-0.024163	0.0065272	0.012436	-0.0016795	0.013184	0.009373	0.067686	0.024676	0.028778	0.0090573	0.04123	0.003148
α-tocotrienol	0.048297	-0.042062	-0.0054215	0.0093824	-0.027608	0.02577	-0.036622	-0.045979	-0.059259	-0.018145	-0.01812	0.027254	0.025017	-0.027693	-0.0057872	-0.0099933	0.013915	-0.018898	-0.028504	-0.041515	0.013102	0.028708	-0.050778	-0.015255	-0.0068291	-0.021265	0.0066531	0.023113	0.027464	-0.0024572	0.013441	-0.022973	0.057806	0.0075834	0.012496	1.4622e-05
α-1,6-D-mannobiose	-0.00053623	0.034864	-0.034838	-0.0089105	-0.091492	0.0063294	-0.027225	0.0014829	-0.0080821	0.0043446	-0.029986	0.088438	-0.02004	-0.041678	0.030177	-0.031998	-0.11824	-0.0062015	0.067303	0.0068179	-0.057412	-0.028983	-0.032312	-0.043388	-0.0091802	-0.015439	0.034127	0.122	-0.050579	0.021849	0.034369	0.019629	-0.0051053	0.051759	0.042511	-0.00078251
amaranthin	-0.042277	0.045465	0.018333	0.063731	0.022209	0.066244	-0.032808	-0.061756	0.057535	-0.012615	-0.035602	-0.0035594	-0.014212	0.001597	0.015151	-0.054734	0.0055593	0.016785	0.04792	0.040384	0.033613	0.018606	-0.016756	0.04564	-0.0033515	-0.039128	-0.019988	-0.0045329	0.0083448	-0.0038471	0.021725	-0.037272	0.00050419	-0.017428	0.01232	-0.015449
angelicin	0.048603	0.0059851	-0.056763	0.031844	0.029584	-0.0037072	-0.044981	0.016101	-0.015719	-0.0057469	0.031074	-0.0086824	0.0048815	-0.013388	0.01756	0.027145	-0.022988	0.023464	0.0090592	-0.018821	0.0025061	-0.048458	-0.0067347	-0.015655	-0.018256	-0.018274	0.0010569	-0.0019285	-0.011866	0.0055783	0.0062231	-0.014992	-0.00080866	-0.018468	0.022588	-0.0049075
anthranil	-0.051241	0.010857	-0.0043439	0.041043	-0.0088109	0.0083184	0.056248	-0.019255	-0.0088251	-0.046829	-0.052737	-0.10566	-0.063166	0.019779	-0.016719	0.011701	0.014727	0.033827	-0.04905	0.033436	0.067606	0.025016	-0.023628	0.020944	0.073011	-0.040031	0.025256	0.043506	-0.030127	-0.042063	0.047962	-0.043124	0.073575	-0.093125	0.10229	-0.017234
ascorbigen	0.025917	0.00764	-0.078571	0.016986	0.032132	0.036841	0.017731	0.044998	-0.022463	-0.038426	-0.028352	-0.037058	-0.026295	-0.11103	0.037342	-0.035418	-0.047785	0.04711	0.0062799	-0.019653	0.061739	-0.014037	0.027465	0.015386	0.006603	0.031489	-0.019615	-0.03057	0.027518	-0.0087491	-0.047898	-0.0074256	-0.04723	-0.006777	0.014161	0.010587
atropine	-0.015542	-2.4897e-06	-0.019214	0.011352	-0.008668	0.02915	0.10693	-0.013168	-0.032858	0.00162	0.01267	0.074684	-0.039622	0.010409	0.015153	0.0097691	0.0833	0.010216	0.036025	0.066923	-0.05828	0.018591	0.039991	0.0065719	0.027295	-0.00031436	0.03962	-0.032569	0.019107	0.0054345	-0.030997	0.049265	0.028397	-0.038586	-0.045592	-0.0026207
azetidine-2-carboxylate	0.010352	-0.00080953	-0.03496	0.015304	-0.064475	-0.037007	-0.073497	-0.0087455	0.04285	0.060757	-0.081533	-0.014912	0.058125	-0.026772	0.0015238	0.0030836	-0.021408	-0.04583	0.069206	0.0022467	0.0022037	-0.061152	0.054647	-0.00021824	0.034326	-0.019162	-0.016207	-0.050137	-0.059855	-0.035522	0.043949	-0.014425	0.0059121	-0.057079	0.073527	-0.017701
barbaloin	-0.060579	0.026045	0.029552	-0.019327	5.283e-05	-0.0021656	0.021269	-0.003578	-0.0054303	-0.0029391	-0.013867	0.025653	0.0031165	-0.032162	-0.016245	0.024936	-0.023135	0.022991	0.024037	-0.0049522	0.037762	0.032312	0.003863	-0.036156	0.060176	0.03021	-0.037869	-0.090506	-0.0096719	-0.0067691	0.0080575	0.0029168	-0.015066	0.025671	0.021441	-0.00463
benzaldehyde	-0.022175	-0.029588	-0.022734	0.012076	0.0019933	-0.028123	-0.058826	0.014027	0.021329	-0.0048252	-0.10022	-0.012126	0.039356	0.035903	-0.030184	-0.026604	0.0077796	-0.046703	0.061436	-0.074094	-0.037066	-0.040873	0.03524	-0.014647	0.03782	0.0033651	0.018354	0.040086	0.020339	-0.0015825	-0.039112	-0.027869	-0.0011535	-0.042874	0.0053845	-0.0062106
benzil	0.025733	0.0003775	0.036727	0.050856	0.012037	-0.043574	0.056065	0.027233	-0.038439	-0.09387	-0.057669	0.099468	-0.049739	0.0087256	-0.018495	0.03531	0.072261	0.052062	0.031455	-0.020931	0.023545	-0.028043	0.050371	-0.037201	0.0096887	-0.0027757	0.039584	0.017542	-0.063374	0.036807	0.0426	-0.01807	0.0020715	-0.041598	-0.024734	-0.0021235
benzoyl-β-D-glucopyranose	0.0074375	0.034325	-0.038213	-0.026871	0.029318	-0.041758	0.012449	0.077977	0.039349	-0.065889	-0.1013	0.0016905	-0.00059286	-0.04191	-0.022731	-0.0095994	0.024832	-0.00014718	-0.025678	-0.012993	-0.008318	0.016748	-0.0032341	-0.011938	0.012882	0.00057964	-0.043353	-0.005477	0.053675	0.007498	-0.022208	-0.013556	-0.014113	-0.027806	-0.017163	-0.00031858
benzylglucosinolate	-0.059015	0.014981	-0.0027522	0.010038	0.010055	0.023018	0.0086757	0.0029366	-0.018661	-0.00025404	-0.031343	0.013745	-0.0064987	0.018916	0.019723	0.015933	0.0060164	-0.029709	-0.034817	0.03836	-0.0032805	0.0080082	0.0037518	-0.062497	0.0073441	-0.014682	0.028164	0.02561	0.045401	-0.00012062	0.025443	0.0083599	-0.03399	-0.021032	-0.015618	0.0027241
benzylglucosinolate aglycone	-0.015982	-0.027156	0.034288	0.025408	-0.019884	0.0069151	0.097432	0.0061972	-0.0079997	-0.023712	0.0037369	0.014746	-0.058198	-0.064829	0.040367	0.080896	-0.016858	0.0034324	-0.096015	0.03997	-0.042501	0.029727	0.085624	0.023301	-0.016206	0.022602	-0.06803	0.074103	-0.025575	-0.050244	0.020033	0.041218	0.016271	0.02627	-0.054767	-0.0079162
bestatin	0.047739	-0.021184	0.00032448	0.01478	0.012629	0.035786	0.020799	0.029207	0.062061	0.00018374	-0.0098878	-0.019711	0.019828	-0.014327	-0.028902	0.033072	-0.02766	-0.022277	-0.0087568	0.0082846	-0.0014273	0.051576	0.0059434	-0.015454	0.062855	-0.037801	-0.063184	0.016963	-0.047169	0.030084	0.0093328	0.031109	0.043137	0.044621	-0.038493	-0.0017424
β-D-glucopyranosyl abscisate	-0.060384	0.0079483	0.0076906	-0.02405	-0.011983	0.050195	-0.020131	-0.024486	-0.0050827	-0.026297	-0.0014268	-0.019978	0.00035289	0.014953	-0.065008	0.015803	-0.018157	-0.036952	0.068981	-0.032016	-0.010853	0.040579	0.0040578	0.024513	-0.063431	0.05136	0.06652	-0.011478	0.011312	0.0066589	-0.041902	0.0081503	-0.0070022	-0.033404	-0.040919	0.0077062
β-D-ribosylnicotinate	0.053324	-0.028596	0.013917	-0.014982	-0.01408	0.021466	0.015616	0.040118	0.032519	0.014611	0.010943	0.01848	-0.0016814	-0.015037	-0.053175	-0.03342	0.0093326	-0.010423	0.028869	0.0064556	0.023811	0.0097252	0.02533	-0.0033276	-0.015274	0.035059	-0.047397	-0.023267	-0.018955	0.0084227	0.098377	-0.023902	0.014731	0.064334	-0.031031	-0.0078353
β-ionone	0.017199	-0.0064825	0.031597	-0.032008	-0.093512	0.099219	-0.0097566	0.029312	0.00096114	-0.045101	0.030535	0.0035758	-0.0075311	0.057612	-0.019076	-0.051926	0.036046	-0.012204	0.037851	0.00063283	0.0051224	0.051476	0.014546	0.0022282	0.017438	0.012349	0.030009	-0.03848	0.029085	-0.0070554	0.0063788	0.017017	-0.034102	0.028647	-0.016775	-0.0032207
β-nicotinamide-D-ribonucleotide	-0.011861	-0.021172	-0.011399	0.0027459	-0.0077887	0.0059996	0.00068446	0.0023493	-0.034152	0.063178	-0.031677	0.065476	-0.14929	0.0099656	0.073627	-0.16772	-0.084089	0.0038228	-0.032409	-0.007562	0.033901	-0.01707	-0.062758	-0.01516	-0.024679	0.10738	-0.050603	0.0057704	-0.015247	-0.01046	0.025853	0.0086766	-0.064577	-0.015567	-0.023812	0.0070536
β-peltatin A methyl ether	0.023679	0.091714	0.0059412	0.059775	0.014015	-0.006807	-0.0091055	0.051806	0.028989	-0.091286	-0.02052	-0.050294	0.023664	-0.0017843	0.0042956	0.022849	-0.046191	0.045027	-0.0091424	-0.010481	-0.03844	-0.026805	-0.010955	-0.034942	0.024855	-0.0015933	0.023543	-0.020166	-0.053065	0.0088133	-0.020958	0.11266	0.0098231	-0.032898	-0.051852	-0.0011539
β-primeverose	-0.063434	-0.0067925	-0.030639	0.0081597	-0.016805	0.040713	-0.022902	0.041483	0.016593	0.040209	-0.0013138	-0.016204	0.010745	0.0012	-0.018959	0.011995	-0.005098	0.0081241	-0.04785	0.012962	-0.017333	0.017115	-0.015945	0.0094347	-0.026946	0.011625	-0.018951	-0.011382	0.038441	-0.040518	-0.057448	0.011343	0.04104	-0.057438	0.0010503	0.0090236
betalamate	0.030882	-0.063801	0.037251	0.037093	-0.016907	0.0089777	0.020572	-0.023942	-0.012005	-0.016151	0.047921	0.026238	-0.05114	0.080538	-0.022352	-0.041704	-0.0057057	-0.014452	0.046288	-0.023789	-0.025957	-0.013872	-0.021132	0.01887	0.03288	-0.0003655	-0.031562	-0.02588	-0.01656	-0.034836	0.0092075	0.019752	-0.043587	0.014753	0.007823	0.016738
betanidin quinone	-0.072726	0.0097025	0.013165	0.023918	-0.0027694	0.022998	0.033002	0.022934	-0.0023513	0.0094363	-0.0028583	0.0056829	-0.022663	0.0071161	0.0099043	-0.00038248	0.00010347	0.028858	-0.020257	0.046629	0.0035567	0.026141	-0.0027187	-0.012938	0.019888	-0.0084402	0.0015757	-0.00025262	-0.018313	-0.028971	0.031447	0.044547	0.0059341	0.030514	0.0078631	0.016342
betanin	-0.066972	-0.0085778	0.017932	0.046959	-0.010669	0.040264	0.016894	0.043942	0.012878	0.004503	-0.041038	0.019345	-0.020174	0.026567	0.02184	0.011583	-0.024752	-0.0017333	0.010051	0.04346	0.021424	-0.026972	0.0079492	0.058391	0.016155	0.01378	0.026465	0.0042375	-0.015976	-0.028184	-0.077094	0.078255	-0.04765	0.02523	0.050873	-0.021961
biotin	0.057838	-0.010729	0.0037704	0.055779	-0.014386	-0.020929	-0.040868	-0.010422	0.025008	0.037447	0.014407	-0.0049393	-0.01241	0.017595	0.024504	0.010632	0.017356	-0.021243	-0.0024295	0.0061587	-0.019195	0.0010169	0.011133	0.028763	-0.00075707	-0.013815	-0.0089113	-0.014229	0.0017901	0.045916	-0.032049	-0.02622	-0.0030523	0.020547	0.011974	-0.028738
bis(β-D-glucosyl) crocetin	0.020701	0.060626	0.017771	0.055027	-0.067899	-0.047885	-0.0095158	0.037886	-0.020543	0.043225	-0.0068075	-0.0020846	0.041437	0.016336	-0.045641	0.009126	-0.0099061	0.050304	-0.059917	-0.051836	0.0050112	0.018947	0.051669	0.030555	-0.036953	0.036981	-0.024979	-0.0044771	0.033117	-0.029611	-0.015151	0.0030588	0.034918	-0.029632	0.023256	-0.0031464
bixin aldehyde	-0.055092	-0.031832	-0.081546	0.016112	0.016537	-0.02224	-0.018749	0.023569	0.034339	0.0053182	0.010476	0.014493	-0.036434	-0.012636	-0.043094	0.049579	0.010298	-0.026475	-0.023893	-0.010824	0.00087729	0.014828	0.00073951	-0.021153	0.017093	-0.018881	-0.017856	0.019922	0.047219	0.0062328	-0.015022	0.034365	0.014038	0.020602	0.0068171	0.0036158
bixin dimethyl ester	-0.064071	-0.020249	-0.049876	-0.025326	0.0095385	-0.004257	-0.0057712	-0.0010762	0.0095864	-0.056651	-0.037212	0.0060327	-0.027342	0.057134	-0.059367	0.043462	-0.031643	-0.01521	-0.0035584	-0.024407	0.039779	-0.029822	-0.035428	0.043206	0.0041742	-0.014174	-0.010692	-0.038815	0.047128	0.040422	-0.028726	0.022236	-0.030659	0.052649	-0.089844	0.00094267
bornyl diphosphate	-0.048165	0.046452	0.029457	0.028148	-0.038764	0.002608	-0.014097	0.0017967	-0.037079	-0.062494	-0.012196	-0.01697	0.010258	0.0029814	0.02643	-0.011732	-0.0010271	-0.030135	-0.026238	0.0020131	0.039101	0.034707	-0.013221	-0.020595	0.0012082	-0.031773	-0.0074206	-0.0039482	0.044655	0.027463	0.0039618	0.0067086	-0.028628	0.00029032	-0.019035	-0.38221
butein 4'β-D-glucoside	-0.019552	0.036695	0.048066	0.04566	0.013689	0.062976	0.04134	-0.042126	0.036267	-0.0062735	-0.059605	-0.062271	-0.029338	0.010805	0.01779	-0.02345	0.028189	-0.044291	0.019997	0.014026	0.0044468	-0.0093837	-0.016372	-0.030769	-0.0012234	0.029569	-0.058074	0.0024177	-0.029136	-0.037517	-0.020787	0.010465	0.0074981	0.037284	-0.0020638	3.2085e-05
caffeine	0.032021	0.035246	0.0029342	-0.0093986	-0.017101	-0.013171	0.011925	-0.0030587	-0.012127	0.0070808	-0.010406	0.0080597	0.012059	-0.018216	-0.0055343	-0.0083443	0.017393	0.049773	-0.041233	-0.017329	0.022883	-0.0121	0.026633	-0.050603	0.067857	-0.042878	-0.017184	0.056993	-0.023506	-0.047256	0.014711	0.028624	-0.016296	0.060841	-0.065807	0.0050922
caffeoylshikimate	0.016771	0.012654	-0.029433	0.035449	-0.073916	0.041114	-0.067501	0.058053	-0.029305	-0.040321	-0.1266	0.040547	-0.11755	-0.062299	0.053045	0.023912	0.0468	0.024257	-0.0030189	-0.026593	0.035349	-0.062014	0.050765	0.0089307	-0.069738	-0.018203	0.060147	0.036365	0.0077143	0.031021	-0.033221	0.015192	0.024891	0.068062	-0.0044781	-0.0027984
calcidiol	-0.051579	-0.018986	0.028095	-0.011572	-0.016953	0.0054534	0.039231	0.0057591	0.019555	0.011136	-0.017891	0.039467	-0.0027153	0.051898	-0.036565	0.01712	-0.036612	-0.02352	-0.0095674	-0.013587	-0.022012	0.0076285	-0.005948	0.0010406	-0.0047847	-0.046006	-0.025811	0.032663	0.00043882	0.009702	-0.013434	-0.014883	0.018248	-0.04189	0.028818	-0.0043281
calcitetrol	0.044785	-0.018614	0.0085861	0.016813	0.0097728	-0.060531	0.049557	0.00089933	0.033968	-0.0064474	-0.023732	0.027107	0.014642	0.0359	-0.018605	0.035507	-0.041518	0.0017755	-0.023122	0.020019	0.059726	-0.034436	0.011799	0.030855	-0.014516	0.009328	-0.02902	0.016774	-0.0067277	-0.05145	0.023288	-0.059772	0.071228	-0.027476	-0.022985	-0.012371
calcitriol	0.053189	0.0046998	-0.013936	-0.013169	-0.031072	0.0037999	-0.0090882	0.024999	0.0042077	0.042142	-0.015341	-0.024561	-0.030895	0.038582	0.022763	0.055799	0.005217	-0.02521	0.011925	-0.013066	0.016682	-0.039094	0.039586	-0.085397	-0.038199	-0.03145	0.021361	-0.014773	-0.022488	0.040634	0.0040565	0.0010908	0.0069145	-0.015969	0.02803	0.0017235
calystegine A3	0.011493	0.059892	-0.070042	-0.059699	-0.058127	-0.0063622	0.019608	0.012671	-0.0041474	-0.021253	-0.013914	0.024969	-0.049043	0.024412	-0.041455	0.022117	0.023652	-0.0023768	-0.016815	-0.00084447	0.066152	0.014894	-0.019069	0.0057413	0.023972	-0.0011479	0.01403	-0.023023	0.023775	-0.040893	0.015173	0.032007	-0.0017258	0.03968	-0.019968	-0.00040512
camalexin	-0.046585	-0.059238	-0.036032	0.014557	0.0035397	0.049443	-0.058318	0.086924	-0.040434	0.0067474	-0.012119	-0.062405	0.026151	0.029805	-0.0026772	0.009971	-0.071965	-0.003344	0.027322	-0.050352	0.0014721	0.11603	-0.095804	0.0080362	0.051397	0.084701	0.031922	0.061126	-0.075313	0.067578	0.04857	0.035813	0.019881	0.0098002	-0.030485	-0.0032792
camptothecin	0.014145	0.043563	0.039192	0.089942	0.017037	0.04937	0.035412	-0.035599	-0.029082	-0.041639	0.025234	0.051176	0.032692	-0.025761	-0.022164	0.055027	-0.05303	0.013452	0.019394	0.015321	0.057207	-0.024875	-0.0085466	-0.032254	-0.039151	-0.0018722	-0.010201	0.013614	-0.0027832	0.016667	-0.098125	-0.032939	0.039819	-0.012185	-0.048175	-0.013577
cannabidiolate	0.018434	-0.0298	0.031152	-0.00010097	-0.089242	-0.027724	0.021097	0.042156	-0.036933	-0.004778	0.065296	-0.020329	-0.020861	8.3001e-05	0.037199	0.0032633	0.017094	0.040643	0.049875	-0.095745	0.047522	-0.0043976	-0.12197	-0.08142	-0.055285	-0.067367	0.0051936	-0.030661	-0.026619	-0.077289	-0.021367	0.12908	-0.13037	-0.026997	-0.04723	0.0051068
cannabigerolate	0.0077133	-0.070036	-0.088415	-0.009211	-0.038948	-0.0089952	0.010101	0.025202	-0.030828	-0.0073815	0.039902	0.022595	-0.032716	-0.026671	-0.0017432	-0.13555	-0.010391	0.0048086	0.029983	-0.027179	-0.00035133	0.0025555	-0.02769	-0.0026731	-0.066372	0.093135	0.0060695	-0.042364	0.017516	-0.0012992	0.0037504	-0.0065539	-0.05748	0.0045385	0.030611	0.0099946
capsaicin	0.040694	-0.055318	0.010719	-0.0056284	-0.036421	0.016913	0.028681	-0.00073877	0.058194	0.017119	0.0060527	-0.01797	0.027708	-0.00027123	0.00059549	-0.0037152	-0.027782	-0.029129	0.014509	0.021717	0.015799	0.012048	0.040865	0.019711	0.0025337	-0.050225	-0.027225	0.0050974	-0.031612	-0.017873	-0.006363	-0.025239	0.050856	-0.016768	-0.00031077	-0.011081
capsorubin	0.035999	-0.042805	0.0015517	0.041326	-0.0039618	0.057155	-0.046584	-0.085324	-0.071474	-0.030099	-0.039958	-0.0023592	-0.0009214	-0.015738	0.018285	0.028854	0.0049456	-0.017094	-0.038571	-0.020377	0.01073	0.003841	-0.046553	-0.008254	0.041829	0.023125	-0.074021	-0.029315	0.0067924	-0.035911	0.020343	0.03428	-0.032457	-0.01628	-0.0049426	-0.0039802
carlactone	0.042707	-0.014993	0.03993	-0.021475	-0.059098	0.042435	0.02229	0.032749	0.037116	-0.025298	0.042025	0.01123	0.0052474	-0.023159	-0.02689	-0.018863	0.016437	-0.013842	-0.0034891	-0.024685	0.012235	-0.035608	0.019779	0.011734	-0.0039151	0.014078	-0.029123	-0.0026427	-0.0090073	0.0012085	0.010027	0.0054506	0.028491	0.0099116	0.030926	0.0023321
carlactone carboxylate	0.0043653	0.00030313	-0.017614	0.015517	0.019309	0.011462	0.022184	-0.018194	0.047341	0.053976	-0.017116	-0.063436	-0.021881	-0.091502	-0.041912	0.092412	0.028563	-0.044072	0.035659	0.05586	0.01186	-0.02575	-0.09015	0.029465	0.040897	0.051973	0.039067	0.029094	0.016349	0.053142	-0.025888	-0.018758	0.062918	-0.0097687	0.081712	-0.0145
castanospermine	-0.0060082	-0.0095729	-0.023762	0.0434	-0.10724	-0.0083383	-0.052632	-0.0086978	0.11629	0.018018	-0.040641	0.013089	0.026639	0.023545	0.02402	0.024509	-0.0012513	-0.018952	-0.041035	-0.05874	0.048729	-0.0073156	-0.013413	0.028222	-0.02483	-0.011024	-0.0047634	0.068094	-0.012294	-0.0036537	-0.0070246	0.025492	-0.026838	-0.013861	0.0062059	-0.0050258
castasterone-23-O-glucoside	0.015266	-0.038697	0.072288	-0.039362	-0.10125	0.028259	0.02324	0.046481	0.011624	-0.015568	0.062574	0.041824	-0.013081	0.0095848	-0.044115	-0.047381	0.094108	-0.0012428	-0.016428	-0.088117	-0.019146	-0.036335	-0.033027	-0.041721	0.0030238	-0.0044779	-0.012346	-0.021231	-0.0012579	0.020248	0.029568	0.0056263	0.0025797	0.022545	0.053685	-0.0015989
CDP-N-methylethanolamine	-0.048649	0.076375	0.03803	0.047423	0.0085607	0.0073098	-0.028417	-0.016937	0.002538	-0.030161	0.034575	-0.046773	0.011436	-0.023012	0.039095	-0.01393	0.0010058	-0.041308	-0.038343	-0.033248	-0.035458	-0.026549	-0.040947	0.03935	0.0021145	-0.023977	-0.043605	-0.028892	0.0096225	0.0036218	-0.018737	0.047135	0.032078	0.043871	0.015532	0.0013536
chelerythrine	0.032057	0.031098	0.008424	0.087946	0.0051435	-0.042805	-0.096904	0.035996	-0.045087	-0.069837	0.084469	0.015235	-0.04332	0.038103	-0.0079385	0.021899	-0.015674	0.038574	-0.026977	0.022143	-0.052466	0.1231	0.006358	0.017654	0.054698	-0.00045197	0.022525	0.012098	0.0094634	0.024486	0.0016374	-0.034152	0.057794	-0.00089315	0.08283	0.020704
choline	-0.031841	-0.059589	0.0088926	0.056826	-0.053966	0.0095027	-0.036046	-0.018677	-0.041483	0.045722	0.048144	-0.020418	-0.024723	-0.010746	0.0039984	0.037995	0.0056185	0.011043	0.047636	0.01081	0.0042693	-0.0038939	0.015244	-0.014138	0.032673	0.023943	0.0048765	-0.046941	0.00994	-0.011668	0.059882	-0.0063731	0.019555	0.062486	-0.022541	-0.0093185
chrysophanol anthrone	0.047534	-0.0083045	-0.043023	0.03149	0.030577	0.055125	-0.025604	-0.0047801	0.0012848	0.043909	0.0069778	0.028739	-0.0063408	0.038924	-0.024622	-0.0028132	0.06186	-0.0035737	0.039322	-0.016222	0.0060694	-0.030502	0.036249	0.0096651	0.023618	0.0088904	0.021238	0.022097	-0.026333	0.026245	0.0011211	0.0070047	0.012962	0.013222	-0.03886	0.0030474
ciceritol	0.030812	0.049652	-0.047642	-0.03747	-0.021043	0.029558	-0.0087185	0.032048	0.029766	0.011801	0.059847	0.052241	-0.071901	-0.020845	0.025853	0.0099862	0.01506	0.00055448	0.009714	-0.15837	-0.049616	-0.01084	0.01634	0.038146	0.045437	-0.038638	0.044072	-0.027812	0.10419	-0.0039213	-0.028536	0.023997	0.042352	-0.13307	0.16928	0.0022145
cinchonine	0.0013147	-0.024872	-0.037291	0.012692	-0.028872	0.025372	0.003408	0.011392	-0.0066172	-0.011973	-0.0075671	0.045571	-0.010285	0.023451	-0.007366	-0.092279	-0.023146	0.035673	-0.03539	-0.022396	0.039647	0.019354	0.075857	-0.011062	0.0029637	-0.045578	-0.049367	0.020455	-0.032517	0.0019253	0.027296	0.024796	-0.02426	-0.002931	0.011476	0.0055683
cinnamoylserotonin	-0.0048046	0.033244	0.016198	-0.019256	-0.11114	-0.03074	-0.026173	-0.0079742	-0.058338	-0.0071098	-0.010479	0.068306	0.043504	0.016969	-0.0091034	0.027111	-0.049603	0.0398	-0.011387	0.00027527	-0.049421	-0.055111	-0.044499	-0.026922	0.027425	0.014624	-0.036183	0.041977	-0.022062	-0.0045629	0.017761	0.012926	0.033047	0.022343	0.063814	-0.014464
cinnamoyltyramine	-0.043606	-0.03376	-0.069332	0.03414	-0.0087183	0.03478	-0.0012769	0.0045154	-0.0058738	-0.029064	0.034397	0.059573	0.023643	-0.010481	0.024258	-0.086056	0.0129	0.024502	-0.014691	-0.0038433	-0.0025099	-0.030265	0.057754	-0.02004	0.013495	-0.04631	-0.069716	-0.0033845	-0.050118	-0.022609	0.045544	0.030557	-0.065037	0.010332	-0.0085069	0.0051631
cinnamyl alcohol	0.010331	-0.016047	0.023974	-0.028529	0.0015972	0.036657	0.050187	-0.0048099	-0.021303	-0.062576	0.036088	0.071538	-0.027055	-0.005791	0.031081	0.013252	0.036772	-0.04133	0.084718	0.038966	0.018576	-0.032725	-0.057499	-0.03998	0.037444	0.044759	0.0086095	0.006965	-0.036355	0.017814	-0.0071701	0.011817	0.042539	4.1066e-05	-0.025602	0.0038979
cobyrinate	0.026464	0.070663	-0.0035999	-0.019757	-0.0077365	-0.011355	-0.011541	0.007962	0.043001	0.019064	-0.038044	0.056261	-0.0062958	-0.003473	-0.023252	0.0448	0.008233	0.047874	0.0055979	-0.013781	-0.021803	0.030916	-0.024013	-0.011546	0.032265	0.016117	-0.032311	-0.042668	0.0086433	-0.033438	-0.0021426	-0.0082795	-0.036161	-0.031818	0.0054393	-0.023426
cocaine	0.024604	0.088884	-0.084106	-0.068218	-0.060402	-0.05677	0.025517	0.021181	-0.075353	-0.016148	-0.026975	0.0029423	0.0056186	0.0013983	-0.02648	0.010235	0.0054189	0.0055291	-0.03009	0.034192	0.039814	0.015369	0.0086543	-0.048346	-0.0020577	0.0039833	0.069373	0.009947	-0.0023011	-0.005491	-0.040067	-0.011623	0.0069402	-0.022659	0.01916	-0.017864
columbamine	0.001342	0.015854	-0.0016844	0.047083	-0.087592	-0.052459	0.011804	0.074219	-0.074099	0.0089922	-0.047037	0.082183	0.031313	-0.071012	0.025213	0.045251	-3.2755e-05	0.062495	-0.011165	-0.0047656	0.022468	-0.0051658	0.065243	-0.0034099	0.058675	0.0093766	0.064363	-0.026704	-0.02846	0.05632	-0.038034	0.013923	-0.0069464	0.020687	0.016862	-0.014096
coniferaldehyde	0.031894	0.015994	-0.075158	0.020165	0.013617	-0.032762	0.0071498	0.024639	-0.011437	-0.052256	-0.025087	0.030029	-0.018601	0.039948	0.094222	-0.075217	0.019947	-0.010291	-0.016767	0.02485	0.059541	0.018139	-0.084381	0.0090976	0.084545	-0.0276	0.037826	-0.01976	-0.040334	-0.012454	0.089567	-0.062866	0.034456	-0.089649	-0.048549	-0.012948
coniferaldehyde glucoside	0.030915	2.5157e-05	-0.064769	0.0033909	-0.011533	0.023321	0.001218	0.033758	0.032719	-0.057234	-0.058622	-0.014953	0.056844	0.064403	0.03004	-0.059339	-0.020921	0.010068	0.051867	0.048386	-0.02056	-0.056257	-0.010176	0.061882	0.059849	-0.041989	-0.034658	-0.060685	-0.015687	-0.051806	0.050983	-0.021501	0.079624	0.03879	0.042568	-0.0024601
coniferyl acetate	0.019925	0.0032626	-0.0011928	0.013049	-0.009153	-0.00033431	-0.045075	-0.046473	-0.078035	-0.001539	-0.078706	-0.05891	0.014764	0.051256	-0.029327	0.037541	-0.048239	-0.10741	-0.050875	-0.073393	0.020904	-0.052195	-0.047369	-0.13319	-0.035315	0.086518	-0.019449	0.055493	0.041047	0.022663	0.062708	0.02073	-0.027429	-0.019841	-0.03418	-0.012267
coniine	0.020403	0.012864	0.028071	-0.039583	0.0029856	0.002122	-0.054508	0.099964	0.023107	-0.035199	0.016053	-0.015589	0.033977	0.06225	0.073904	-0.0044348	-0.0087047	0.01576	-0.034451	-0.040278	0.10182	0.010218	-0.023829	-0.030772	0.036442	-0.065966	0.0036943	-0.022311	0.077971	0.013563	-0.059411	-0.066848	-0.0029585	0.11343	0.036307	0.013273
coumaraldehyde	-0.030459	0.050606	-0.025693	0.050692	-0.013415	0.028033	0.033944	-0.028059	-0.018167	-0.073095	-0.00098448	0.02361	-0.015563	0.022931	0.018562	0.018322	0.0658	-0.024655	0.045076	-0.01645	0.044579	0.0057232	-0.0082532	0.035621	-0.04871	0.045912	0.022463	-0.013226	-0.030445	0.0012918	0.03103	-0.080671	-0.062243	0.0028203	0.045798	0.002404
crepenynate	-0.023901	-0.034164	-0.095513	0.038968	0.017092	-0.04461	0.079833	0.012506	0.057874	0.031707	-0.0054741	-0.0051627	-0.03681	-0.043852	-0.028398	0.0020505	0.0083846	-0.028362	-0.10458	-0.0076864	-0.049891	0.035649	-0.0022993	0.03239	0.066287	-0.032112	-0.023062	0.04387	0.016972	0.025569	0.027981	-0.0037441	0.027535	0.01039	0.049203	-0.003612
crocetin	0.058471	-0.00698	-0.0021018	-0.01344	-0.0062033	0.030504	0.023165	0.0045393	0.051003	-0.064231	0.039823	0.017327	0.066479	0.0027067	-0.0076277	-0.047826	0.036242	0.036218	-0.0036788	0.014317	0.080512	-0.061911	0.043659	-0.044647	0.022548	0.068395	-0.0099282	0.013058	0.14076	0.0048989	0.0077729	-0.0026916	-0.0025194	0.072694	0.024195	-0.012267
crocetin dialdehyde	0.048405	-0.010447	-0.018678	-0.02338	-0.010703	0.028609	0.0021895	0.020379	-0.0056975	0.0017391	0.012927	-0.05982	0.0039588	-0.03713	-0.021521	-0.023719	-0.013548	0.046487	0.047846	0.048314	-0.093787	-0.064413	0.025051	-0.07272	-0.025667	0.022507	-0.071866	0.029801	-0.0045932	0.016024	-0.054375	-0.030473	-0.02844	0.078005	0.050211	0.0074976
curcumin	0.053688	0.034749	-0.044529	-0.013278	-0.0028908	0.019699	-0.014956	-0.025022	-0.026456	0.018483	0.012585	0.0226	-0.006873	-0.022778	0.01868	-0.024451	-0.0057164	-0.021699	0.018503	-0.030881	0.024287	-0.0069039	0.0071326	-0.02087	0.024421	0.014136	-0.0055611	-0.035013	0.027406	0.0014127	-0.0033532	-0.010097	0.025503	-0.005269	0.012711	-0.0014452
curcumin 4'-O-β-D-gentiobioside	-0.071712	0.052374	-0.0029662	-0.0063984	0.014772	0.025767	0.035989	0.0029273	-0.0025839	-0.048843	-0.024835	-0.0033405	-0.030729	-0.019234	-0.02344	0.018989	0.019094	0.014269	-0.045294	0.023992	0.016051	0.0035915	-0.035739	0.012444	-0.048273	-0.0052878	0.073215	0.032897	0.009796	0.038366	-0.013323	0.015678	0.02243	0.028314	-0.026378	-0.0010126
curcumin 4'-O-β-D-gentiobiosyl 4"-O-β-D-glucoside	0.012386	0.064533	0.062351	0.0076708	-0.0084747	-0.014044	0.0058886	0.016846	0.018525	6.3943e-05	-0.05699	0.03074	0.0013209	-0.050656	-0.01926	0.027002	0.024227	-0.0082285	-0.0191	0.028208	-0.0024464	0.031854	-0.017488	0.01467	-0.03207	0.024901	0.024144	0.0090882	-0.053167	-0.0122	0.0012959	0.0080023	-0.00039639	0.029878	0.026833	-0.015024
curcumin diglucoside	0.017229	0.012964	0.017371	0.069304	0.024129	0.00050662	-0.043324	0.009865	-0.0024771	-0.019653	-0.016082	0.06636	0.0075759	-0.03419	-0.0023237	-0.023714	0.010953	-0.0011968	0.037781	0.1549	-5.2329e-06	0.07864	-0.044881	-0.053226	0.010608	-0.033792	0.015454	0.0063568	0.01672	0.051061	0.020079	0.0010301	-0.05056	0.055968	0.013603	0.0079566
curcumin monoglucoside	0.042956	-0.053246	0.025957	0.053096	-0.0096919	-0.018512	0.015984	0.0029345	0.015098	-0.007327	-0.016388	-0.020454	0.0026559	-0.0025178	0.019454	-0.0064364	0.011763	-0.049833	0.015075	0.018494	0.0035061	-0.028948	0.046831	0.0096312	-0.016802	0.041857	-0.013799	-0.00074587	-0.016481	-0.042372	0.012745	-0.014957	0.017344	0.02512	-0.0051271	-0.0077975
cyanidin	0.034137	-0.0067741	0.041009	0.088697	0.022626	0.016761	-0.010617	-0.0083573	0.02582	-0.03827	-0.01311	0.05024	0.034014	-0.012786	0.003117	0.020447	-0.013571	-0.010545	0.01934	-0.022968	0.0061458	0.044344	-0.023513	0.031118	-0.034953	0.011744	0.0070478	-0.021906	-0.025505	0.0001649	0.024414	-0.056329	-0.0089578	0.022271	0.058246	-0.011515
cyanidin 3-(p-coumaroyl)-glucoside	-0.033786	-0.021982	0.022798	-0.0019402	-0.025739	-0.034293	-0.0091146	-0.094294	0.042531	0.068179	-0.012224	0.050034	-0.073957	-0.018066	0.038829	-0.0008874	0.038199	0.0019987	-0.057557	-0.026853	-0.018342	-0.012166	-0.0018982	0.0012669	0.047199	0.013323	-0.01202	-0.098881	-0.030645	0.032727	-0.0106	-0.018726	0.03061	0.05242	-0.0027388	-0.0034607
cycloeucalenone	0.048088	-0.050067	0.0025617	0.01598	-0.0080072	0.037332	-0.033697	-0.058221	-0.06079	-0.024073	-0.03481	-0.022566	-0.0027322	-0.028645	-0.016444	0.0075922	0.021513	-0.026415	-0.012143	-0.017673	-0.0062528	-0.022613	-0.023623	0.014588	0.012346	0.0071901	-0.022463	0.024952	0.045033	0.049625	0.01569	0.013749	0.020126	-0.0018134	-0.0059529	0.016955
cyclohexyl isocyanide	0.038075	-0.019183	-0.0084203	-0.044064	-0.028075	0.021209	-0.055582	-0.027445	-0.0050036	0.022889	-0.0028713	-0.095698	0.011751	-0.0034803	0.051934	-0.03372	0.072246	0.038698	-0.037579	0.031765	0.020311	0.016622	-0.14959	0.056548	-0.092619	-0.028009	-0.045853	-0.048352	-0.023569	-0.096557	-0.032465	0.04005	-0.0021307	-0.091827	0.089719	-0.010294
cytidine	0.062803	-0.0035898	0.024039	0.01231	-0.019368	0.023137	0.005614	-0.047661	-0.05411	0.052321	0.06303	-0.028257	0.045752	-0.041223	0.031322	-0.012425	0.027061	-0.024184	-0.012399	-0.012017	0.022757	0.0080449	0.050851	0.0047422	-0.0061911	-0.05327	0.0064162	0.043621	-0.087657	0.0015872	-0.059724	-0.043882	0.082781	-0.000354	-0.014985	-0.0099796
cytidine 3 monophosphate	-0.049809	-0.039614	0.0063166	0.010148	-0.033069	0.0064594	0.042152	0.0051706	-0.024446	-0.014282	0.0087035	-0.032116	0.0052378	0.013675	0.012138	0.02517	-0.014707	0.010502	-0.0016344	0.020769	-0.02004	0.015263	-0.013007	0.020656	-0.006444	0.011485	-0.031021	0.0077597	0.022498	0.0044368	-0.0021364	-0.018894	0.0032832	0.0073361	0.065749	0.011708
cytosine	0.018249	-0.0064738	0.0028682	-0.0062043	-0.026727	0.021018	-0.026193	-0.0085864	-0.028864	-0.075727	0.022695	0.027718	0.021891	0.040413	0.00065919	-0.070388	-0.021835	0.043556	-0.011254	-0.024237	0.021057	0.0075663	0.066981	0.003127	-0.016109	-0.016431	-0.040563	-0.036453	-0.0050221	-0.041711	0.024454	0.014888	-0.047322	0.0049681	-0.0084185	0.017971
D-nopaline	-0.036505	-0.0092839	-0.058088	-0.0053376	-0.022584	0.017269	0.0042618	-0.018791	-0.015668	-0.0026539	0.035441	-0.018549	0.014279	-0.0043712	0.0020287	-0.012332	0.023651	-0.013073	-0.039113	0.0409	-0.037425	0.028611	0.03701	0.004419	-0.0015787	0.0027347	-0.025497	0.02393	-0.011659	0.013871	0.051953	-0.032635	-0.018628	-0.012115	-0.052153	0.013457
D-octopine	-0.015078	0.042281	0.030728	0.018762	-0.041638	-0.029207	0.051664	-0.068201	0.060593	0.03952	-0.0614	-0.069255	-0.036316	0.059076	0.027248	-0.063707	0.036272	0.08543	0.016226	0.016334	-0.022113	0.039509	-0.023186	-0.011939	-0.040371	0.026528	-0.015005	0.015092	0.046244	0.037254	0.010815	0.038223	0.028212	0.015878	0.035548	-0.010912
D-ornithine	-0.028118	0.025372	-0.014991	0.041433	-0.096851	-0.036909	-0.0045595	-0.0078512	-0.097759	0.076511	-0.0045758	0.048531	0.03079	-0.011529	-0.02769	0.034077	0.0408	0.024286	-0.018017	-0.02467	-0.011729	-0.059603	-0.014181	-0.017929	0.039893	0.028685	0.046484	-0.0021901	-0.032224	-0.0041983	0.013746	0.035825	0.066887	-0.03432	-0.055638	-0.0087365
D-sorbitol	0.0093332	-0.0021231	0.0057312	0.010982	-0.044439	0.012049	-0.0024565	0.0064867	0.050236	-0.024499	0.043078	-0.041821	0.032661	0.012417	0.024936	0.0098846	0.032919	-0.08738	0.015618	-0.02559	-0.060373	0.0036856	-0.013139	0.0269	-0.10841	0.1141	0.10063	-0.076514	0.051987	-0.056637	-0.025384	0.023067	-0.011589	-0.014733	-0.042306	-0.019742
D-tryptophan	0.0094129	-0.038963	0.02771	-0.02905	-0.046417	0.0061354	-0.030508	0.018123	0.025303	-0.075847	0.0542	0.052803	-0.018733	-0.017229	-0.016903	-0.0056031	0.044018	-0.03279	-0.023194	-0.022631	0.019654	0.043243	-0.022934	0.044703	-0.045437	-0.0057624	0.01994	0.022973	-0.025025	-0.023437	-0.0038078	0.014553	0.049161	-0.087291	0.031696	-0.00042073
dalcochinin-8'-O-β-glucoside	0.020498	0.077254	0.010092	0.039632	-0.0072836	-0.0083936	0.02338	-0.047029	0.016781	-0.051613	0.023876	-0.038122	-0.082843	-0.015621	-0.00055687	0.052629	0.014523	0.022138	-0.054024	-0.085187	-0.056009	-0.014817	-0.039669	-0.093548	-0.038331	0.010179	-0.079281	-0.0023188	0.077522	0.041238	0.092788	-0.049592	-0.0079473	-0.086175	0.0047266	-0.0047184
dalnigrein 7-O-β-D-apiofuranosyl-(1->6)-β-D-glucopyranoside	-0.030377	0.034024	-0.023085	0.070455	0.0036973	0.078002	-0.025086	-0.02179	0.061781	0.054933	-0.032402	0.071813	-0.031654	0.028822	0.0089098	-0.040727	0.01977	0.042172	-0.013453	0.058131	-0.1137	0.054352	0.064992	0.047357	-0.040497	0.04819	-0.052634	-0.042683	0.0013491	0.03443	-0.042186	0.049023	0.018151	-0.07888	0.041427	-0.014629
dalpatein	-0.048333	0.040033	-0.024277	-0.044773	-0.012045	0.011849	0.0047875	0.0010058	0.0014687	-0.054731	-0.023195	-0.017858	0.0048977	0.024366	0.012456	0.039189	-0.010087	-0.0020543	0.015395	-0.0097893	0.040601	-0.054956	0.010598	0.027216	6.5012e-05	0.024368	0.046137	-0.025927	-0.016556	0.01336	-0.071289	-0.018272	0.03114	0.03656	0.0070037	-0.0049013
deacetylcolchicine	-0.046907	0.016919	-0.028787	0.04827	0.017205	0.068047	-0.070752	0.00050692	0.0078813	0.005162	0.064578	0.038393	-0.0079251	-0.0089669	0.043848	0.035322	0.016808	0.015345	-0.0061573	0.013975	-0.042724	-0.047711	0.036494	-0.033986	0.046576	-0.072876	-0.0011568	-0.042459	0.028974	0.041051	0.027149	-0.037219	-0.0037782	0.064852	0.08018	0.0039551
decanoate	0.038626	-0.0067768	0.07662	-0.069024	-0.00443	0.020165	-0.045065	0.0070439	0.020417	-0.043531	0.056038	-0.00397	-0.070483	0.073097	-0.0022825	-0.0094295	0.01863	-0.045584	-0.060664	-0.072087	-0.039138	-0.0087547	0.042128	0.020059	0.03297	0.049337	0.0093772	-0.034913	-0.031993	0.017097	-0.06493	0.0076038	-0.10924	-0.11025	0.046517	-0.0094624
dehydroabietadiene	-0.027795	0.040278	0.025766	-0.050821	-0.066662	-0.0011553	0.0013368	-0.0019557	-0.042235	-0.023988	-0.040874	-0.059284	-0.021074	0.0076131	0.0023138	0.028636	-0.055399	0.054263	-0.046461	0.020093	-0.043025	-0.00684	-0.047654	-0.061781	0.09747	0.027693	0.086364	-0.094935	-0.018482	0.051867	-0.02946	0.0015659	-0.013488	0.0034878	0.056638	0.0081662
dehydrospermidine	-0.0099495	0.021748	0.036869	0.037969	-0.032008	-0.021372	0.042487	-0.081178	0.063951	0.003847	-0.052809	-0.10033	-0.035853	0.03577	-0.026504	0.021024	0.026257	0.028154	0.0097478	0.031514	-0.033483	-0.025364	-0.010687	-0.019577	0.013086	0.0044151	0.0026072	-0.017534	0.015434	0.011452	0.051118	-0.0030959	0.054688	0.032344	0.015566	-0.001938
delphinidin	-0.046716	-0.046921	0.0032221	0.038331	-0.012959	0.0077713	0.026856	0.0041772	-0.028481	0.022165	0.036732	-0.0021117	-0.016527	0.021238	0.029172	0.018278	-0.010463	-0.011552	-0.0032175	-0.045374	-0.031268	-0.020074	0.0085928	0.01975	0.025027	-0.0037275	-0.023902	0.00066209	0.020382	0.016682	-0.0049685	-0.020863	0.0023947	-0.07078	0.011625	0.001804
delta cadinene	0.022662	0.03605	-0.062152	-0.049679	0.0021309	0.017457	-0.014856	0.017339	-0.0028843	0.005016	-0.0072442	0.0032836	0.0068418	-0.0070899	-0.053522	-0.0059848	0.040735	-0.0043854	-0.029277	-0.0018998	-0.02114	0.012012	-0.038889	0.0011862	-0.049848	0.013044	-0.016658	-0.03984	-0.05773	-0.044905	0.068825	-0.034378	0.064689	0.043111	-0.019067	-0.25461
deoxypodophyllotoxin	0.015826	0.03847	-0.015689	0.09017	0.02582	-0.014152	0.07726	0.029787	-0.012767	0.018394	0.051055	-0.033416	0.020755	-0.012973	0.052575	-0.0090404	0.014542	0.079172	-0.053717	0.01002	0.014011	-0.045786	-0.070163	-0.06002	0.011614	-0.025212	-0.037313	0.026037	0.013391	-0.016351	0.011124	0.027427	-0.057271	-0.0096616	-0.035386	0.0050112
deoxypumiloside	0.050426	0.020935	-0.0045521	0.002185	-0.0071288	-0.029396	0.0074793	-0.080613	0.061313	-0.067717	-0.046963	-0.032494	0.015933	0.034621	-0.045692	0.0032315	-0.013626	0.022897	-0.0060785	-0.012126	-0.021908	0.0078614	0.029135	0.01492	-0.028736	0.0091628	-0.0038791	0.022611	-0.02478	-0.00061284	-0.016142	0.027888	-0.029146	-0.017909	-0.02938	-0.0071439
deoxyshikonin	0.010354	0.0073735	0.021857	0.091588	-0.014155	-0.01144	-0.0014164	0.012284	-0.012977	-0.019552	-0.034964	0.013726	-0.018943	-0.020333	-0.0082471	-0.010419	-0.018677	-0.057289	-0.022035	-0.00052198	-0.0081007	-0.00020381	0.00024118	-0.0019573	-0.0043091	0.011682	-0.041296	0.056712	-0.048553	-0.029735	-0.024975	-0.046666	-0.0015114	0.080322	0.027202	0.013895
desoxyhemigossypol	0.046128	-0.034618	-0.015382	-0.0073815	-0.024216	0.029133	-0.028227	0.011744	-0.0036757	0.024418	0.0093555	-0.0073198	0.028579	-0.016464	-0.037535	-0.065342	0.059855	-0.022353	0.033306	0.041374	0.0060493	0.031034	-0.02646	-0.032532	-0.0037682	-0.009281	0.016663	0.025744	0.013311	0.052327	0.015593	0.051084	0.0046866	0.010362	-0.0055816	0.004669
desoxyhemigossypol-6-methyl ether	-0.0023629	-0.0044965	0.0033463	0.03413	-0.059777	0.020367	-0.023097	-0.036081	0.087391	-0.02119	0.023627	-0.060088	0.053357	-0.024079	-0.062427	0.02887	0.010037	0.0040844	-0.006577	-0.024981	0.063981	0.032594	0.020552	0.095596	0.046546	0.007701	0.05553	0.029982	0.052052	-0.0085806	0.079694	-0.0069322	0.01072	-0.059986	0.0052641	0.014741
DIBOA β-D-glucoside	0.068833	0.024991	0.0020321	0.023693	-0.017107	-0.031526	-0.027677	-0.030151	0.02831	0.029243	-0.00013306	-0.0087848	-0.031753	0.0041825	0.0018497	0.020357	-0.014198	-0.021121	0.013835	0.0318	-0.05786	0.020644	0.0028368	0.018465	0.0051219	0.019344	0.0037473	0.032721	0.017932	0.005477	0.0024292	0.015196	-0.0074304	0.011023	0.033229	0.0037258
dihydrochelerythrine	0.00086191	0.016175	-0.027051	0.064781	0.011458	-0.02094	0.0022161	0.045128	0.035716	-0.069309	-0.057658	0.018758	-0.079136	0.028415	-0.011598	0.047954	0.024261	0.041179	-0.051667	-0.0098248	-0.029015	0.084786	-0.041333	0.025906	0.058207	-0.041665	0.044906	-0.061127	-0.0036506	0.014492	0.037601	0.062592	0.022452	-0.028668	-0.021988	-0.012617
dihydroconiferyl aldehyde	-0.016727	0.022197	-0.039465	0.032684	0.012779	0.030523	0.019299	0.019208	-0.0064191	0.025041	-0.055576	-0.064677	-0.046332	0.078537	-0.018235	-0.00075741	-0.0073898	0.030808	0.043522	-0.0075516	-0.0016369	-0.036814	0.04704	-0.027105	0.033784	0.017763	0.032723	-0.0077498	0.0048708	-0.0067468	0.029883	0.010689	-0.016267	0.047415	-0.0071756	-0.015057
dihydrocurcumin	-0.010278	-0.020916	-0.070754	0.0097805	0.00076443	0.056917	-0.0043253	0.065173	-0.022962	-0.0581	-0.0012423	-0.012264	0.020899	-0.057268	-0.010711	0.034831	-0.056751	-0.00048248	0.014655	0.01388	0.00056473	-0.072161	0.017533	0.022751	0.017112	-0.052488	0.021287	0.030251	0.059093	0.016939	-0.053387	-0.033598	0.055594	-0.020579	-0.053324	0.012112
dihydrogeranylgeranyl chlorophyll a	0.038552	-0.027925	-0.030391	0.017519	0.028363	0.035349	-0.091568	-0.077616	-0.048674	-0.045018	-0.050945	-0.0095672	0.028962	-0.056951	0.027849	-0.024253	-0.019317	0.046552	-0.0167	-0.0057315	0.048875	0.0371	-0.024139	0.052909	0.015486	0.038531	-0.046906	-0.021945	-0.032927	0.019038	0.012034	0.036915	-0.019724	-0.033497	-0.032115	0.00030944
dihydrohomopteroate	0.037298	-0.012393	-0.035319	0.030414	-0.022866	-0.019038	-0.013646	0.079055	0.0097831	-0.010004	-0.034926	-0.014449	0.07088	-0.074245	-0.0049638	-0.048563	0.018582	-0.05517	-0.013937	0.048521	-0.028419	-0.0054692	0.022376	0.0037973	-0.021125	-0.052443	-0.015805	-0.045321	0.0038909	-0.0067654	-0.0090476	0.036295	0.049144	0.00041863	-0.018942	0.011146
dihydromacarpine	-0.022232	0.042914	-0.036049	0.021471	0.026912	-0.03564	-0.02351	-0.11496	0.036927	-0.081368	-0.00090846	0.056985	-0.059245	-0.043811	0.021433	-0.015279	-0.0029764	0.040156	0.010686	-0.050335	-0.047651	0.088119	-0.028352	0.018626	0.035509	0.092054	0.0058397	0.013991	-0.033899	0.0059344	-0.037191	-0.0047853	-0.0051794	-0.019162	-0.056355	0.0015417
dihydrosanguinarine	-0.040694	0.070876	0.062811	0.039449	-0.049257	-0.025859	-0.0020147	0.015008	0.023538	0.080425	-0.03253	0.076077	0.0036634	-0.06591	-0.049156	0.028201	0.0012516	0.021987	-0.064054	-0.012912	0.043475	0.032023	0.0007266	-0.063409	0.0075442	-0.011924	0.0046095	-0.043749	-0.01541	0.01925	0.036974	0.01221	-0.052061	0.023194	-0.0061979	-0.0024507
dihydrosorgoleone	-0.016744	-0.067365	-0.040502	0.019854	-0.0020824	-0.064244	-0.0068113	-0.012533	-0.01392	-0.023714	0.0022928	0.023777	0.0036297	0.022655	-0.033823	0.010203	-0.045065	-0.0072382	-0.01809	-0.046423	-0.040984	-0.033668	-0.012379	-0.057403	-0.052274	0.0010507	-0.044253	0.012246	0.079604	0.049474	0.085335	-0.056109	0.00047846	-0.058088	-0.056796	-0.005787
dihydroxyacetone	-0.044612	0.031891	0.0093587	-0.024756	0.030009	0.059868	-0.022065	0.048679	0.018287	-0.013812	-0.014031	-0.0048946	-0.0022019	-0.060638	-0.0038029	-0.02245	-0.057507	0.033919	-0.0012263	0.0073631	-0.0063578	-0.038368	0.015681	-0.041616	-0.023059	0.02363	-0.049822	0.0034097	-0.0072138	-0.0055153	-0.023886	-0.11448	0.014624	0.02572	-0.047294	-0.012635
dihydroxyferuloyl sinapoyl spermidine	-0.015832	0.086195	0.015102	-0.023123	-0.0648	-0.041924	0.018598	-0.0056957	-0.0055093	-0.013123	-0.050485	-0.012961	0.027739	-0.021931	-0.04295	-0.0060773	-0.023004	0.01416	-0.018038	0.055702	-0.0024065	-0.0028523	0.0033489	0.030397	-0.037077	0.013152	-0.034398	-0.02873	-0.00024274	0.032196	0.016558	-0.025859	0.012888	-0.027669	-0.0064191	-0.00941
DIMBOA	-0.06569	-0.0036731	0.024619	0.037876	-0.0092815	0.024393	0.020646	0.0086818	-0.007992	0.028112	-0.0084496	0.0016411	-0.0048833	0.0090887	0.016414	-0.018699	0.023751	0.0112	0.035327	0.021177	-0.0017988	0.025195	-0.0264	-0.022943	0.041379	-0.0028897	-0.024885	-0.0059028	0.014398	-0.015816	0.028333	0.0083241	-0.002272	-0.007671	0.03026	0.0090456
dimeric urushiol peroxide	0.049112	-0.047202	-0.023387	-0.0070683	0.013526	0.064139	-0.058425	-0.045679	-0.070171	-0.0065807	-0.060018	-0.0056995	0.0041764	-0.03582	-0.057043	0.02354	-0.019792	0.043796	0.0022384	0.0023254	-0.0084236	0.052756	-0.025281	0.055046	-0.010529	0.042598	-0.036218	-0.022146	0.011514	0.042495	0.041377	-0.013725	-0.046101	0.0099696	-0.056899	0.0024303
dimethylallyl diphosphate	-0.019944	-0.035312	0.025081	0.026375	-0.030216	0.030366	0.072864	0.020933	-0.0090256	-0.046318	-0.012479	0.017842	-0.046623	-0.023698	0.044342	0.085289	0.0025597	-0.020433	-0.096958	0.051805	0.06869	0.067712	0.033645	-0.0030225	-0.0067346	0.0045073	0.069117	-0.013624	0.025139	0.014954	0.024612	-0.030522	0.046949	-0.029278	0.046114	-0.0011675
dimethylselenoniopropionate	-0.039334	0.056854	-0.06818	-0.063558	0.022478	0.032542	-0.031732	0.005523	-0.028917	-0.024382	0.037801	0.012121	0.029562	-0.079628	0.0095656	0.014719	0.0097374	-0.0089062	-0.0029576	-0.014245	0.051007	0.0595	-0.015328	-0.046536	-0.014016	-0.0083285	0.0090247	0.060958	0.02793	0.021335	-0.0012562	0.045104	0.058225	-0.012551	-0.015398	0.029645
dimethylsulfoniopropanoate	-0.01719	-0.0043299	0.03409	-0.046372	-0.031912	0.028859	-0.028527	-0.014406	0.036672	-0.042389	0.017404	-0.033066	0.0076871	0.017899	-0.023259	0.0092759	-0.035984	-0.035586	-0.0367	-0.022292	0.067645	-0.02112	0.024918	-0.0030469	0.013922	0.012614	0.00061355	-0.038946	0.023215	0.0468	0.033676	0.063705	0.056063	-0.0061818	-0.010412	-0.0037105
dipalmitoyl phosphatidate	0.042234	-0.048197	-0.024914	-0.0036615	-0.0080679	0.065661	-0.050114	-0.0642	-0.081607	-0.043786	-0.048496	-0.021238	0.0027822	-0.064394	-0.013778	-0.0072722	0.01269	0.017198	-0.063379	-0.050358	-0.017828	0.01237	-0.040829	0.03689	0.036231	0.017487	-0.044498	-0.013904	0.00064997	0.055996	0.031814	0.016501	-0.0239	-0.0017902	-0.065513	0.022883
diphyllin	0.028216	0.024379	-0.038187	0.076059	0.013423	-0.065271	-0.016483	0.051269	0.0013659	-0.035031	-0.011104	0.046914	-0.018603	-0.068078	-0.010944	-0.026736	0.044361	-0.016075	0.018971	0.036498	-0.025309	0.022216	0.017897	-0.056971	0.037526	0.044938	0.027253	-0.026306	0.028303	0.047848	-0.033846	-0.011729	0.01356	-0.054789	0.068176	0.0086669
diprenylphlorisovalerophenone	-0.025611	-0.029389	-0.018491	0.040687	-0.034729	0.052793	0.042151	0.00092339	0.025306	-0.0083805	0.025591	0.018102	-0.025401	0.0046943	0.071804	0.020239	-0.025829	-0.020755	-0.016277	0.041416	-0.023654	0.047807	0.047749	0.0049859	0.035738	-0.010665	-0.068577	-0.030559	0.033364	0.011766	-0.0161	-0.0026474	-0.011858	-0.04113	-0.0042502	-0.0061478
divinylchlorophyllide a	-0.0085835	0.0125	-0.029893	0.014517	0.0080457	0.094882	-0.001584	0.035266	-0.042129	0.033271	-0.034481	0.015214	-0.084942	0.042013	-0.033716	-0.0034803	0.011462	0.014354	0.073397	-0.013107	0.060068	0.027785	0.089047	-0.0237	0.071111	0.0078489	0.0039471	0.10268	-0.022725	-0.032213	0.0061111	-0.0092735	-0.0083066	-0.0073634	-0.011581	0.013406
dopamine	0.039609	-0.018713	0.0095032	-0.019064	-0.04551	0.033155	0.0077666	-0.0036553	0.034963	-0.01276	0.055809	-0.016029	-0.00054688	0.032861	-0.048034	-0.039833	0.033674	-0.036759	0.016434	-0.0066682	0.013515	-0.011559	-0.028059	0.037517	-0.04669	-0.029182	0.041557	0.054127	-0.011256	0.040496	-0.0024095	0.022353	0.0071718	-0.004127	0.0067698	-0.0087392
dopaquinone	-0.033884	-0.035129	-0.06126	0.035812	-0.0019801	-0.0045976	0.060966	-0.037	-0.003403	-0.01779	0.0048233	-0.0029882	-0.01917	-0.046532	-0.0013627	-0.092324	-0.012207	-0.036068	0.02893	-0.018966	0.017552	-0.012945	0.075744	-0.021093	0.008304	-0.0034902	0.03861	0.026072	-0.02194	-0.017014	-0.025137	0.0033181	-0.013825	-0.018416	0.019904	0.014928
dopaxanthin	-0.020058	-0.026454	0.020882	0.039015	-0.0010611	0.056335	0.060415	0.0088318	0.0028142	-0.015384	-0.076875	0.052588	0.10341	0.072338	0.020169	-0.026835	0.084907	0.025662	-0.036164	-0.038251	0.0049929	0.020082	-0.027901	0.020262	-0.0093883	-0.016459	-0.010445	0.03347	0.0092204	0.0014358	0.022901	0.0019088	-0.0029593	-0.0093187	-0.043999	-0.03048
dopaxanthin quinone	-0.073288	0.029613	0.010537	-0.0013434	-0.020119	0.028238	0.050623	0.036404	-0.030402	-0.043533	-0.0063963	0.013582	0.0094747	0.027459	-0.008155	0.023316	0.023713	-0.0026659	-0.00019897	0.010965	0.011831	-0.0051099	-0.021365	-0.00059116	-0.0056329	0.022257	-0.033987	-0.0090979	0.0053961	0.01023	0.010235	0.0066841	-0.045174	-0.029281	-0.016759	-0.0021929
dTMP	-0.055493	-0.034473	-0.0053534	0.0056037	-0.033659	0.023451	0.020036	-0.0075295	-0.035424	-0.012962	0.015905	-0.014568	-0.019916	0.0085188	0.0111	0.033878	-0.01432	0.00031857	0.022333	-0.0094649	-0.012395	-0.025757	0.0020737	0.021445	-0.0036819	-0.01087	-0.02046	0.0038763	0.017619	-0.021833	0.0005888	-0.0022659	-0.0044423	-0.006844	-0.009735	0.010037
(E)-2-(methoxycarbonylmethyl)butenedioate	-0.038677	-0.017088	-0.044822	0.014499	-0.0038898	-0.0021865	0.057332	-0.016414	-0.0070229	-0.0020521	0.00020978	0.020135	0.02501	-0.011398	-0.039064	-0.028836	0.015179	-0.021095	0.027669	0.02188	0.0053094	0.0098218	-0.011369	-0.003769	-0.0219	0.023675	-0.0065779	-0.012416	-0.021436	-0.016512	0.04376	-0.025356	0.099987	0.039384	-0.01284	-0.0071032
ecdysone	0.074462	-0.013554	-0.012294	0.012388	-0.0010437	-0.012681	0.0067174	-0.028721	0.016988	0.0055667	-0.017883	0.01171	-0.0018327	0.022915	0.0071453	0.0061832	0.059326	0.050184	0.024206	-0.012035	0.015077	0.010569	0.0217	0.010615	-0.034317	0.055363	-0.038723	0.0034432	-0.026501	0.02245	-0.016462	0.04605	-0.033136	-0.0087352	-0.059698	-0.0061059
ecdysone 22-phosphate	-0.010761	-0.049261	-0.071235	0.022864	-0.026468	-0.067298	-0.04832	-0.075515	-0.014418	-0.039475	0.019003	-0.0085664	0.0028388	-0.030079	-0.01153	-0.050814	-0.013672	0.0001958	0.043673	-0.027211	0.057922	-0.013794	0.0059689	0.032119	0.011164	0.027501	0.030065	0.0099386	0.037443	0.028498	0.032509	0.0051036	-0.024911	-0.037453	0.028856	0.010948
echinatin	0.0081789	0.021074	-0.039249	-0.012519	0.0099309	0.022553	-0.016415	-0.046477	-0.0056246	0.083658	0.073166	0.025843	0.036135	0.11558	-0.085721	-0.010807	0.0192	-0.065783	-0.01167	-0.042142	-0.013243	0.0039474	-0.021221	-0.023047	0.015799	0.0013783	-0.019451	0.021478	-0.023257	-0.0078682	0.0066578	0.037171	-0.057609	0.045299	-0.024463	0.015685
ephedrine	-0.0068807	0.078887	-0.048825	-0.049273	0.024438	0.025905	0.018302	0.028659	0.017505	-0.014746	0.041213	-0.0051823	-0.013108	-0.025769	0.015562	-0.041936	-0.023885	0.045807	0.040461	-0.054298	-0.027517	-0.038748	0.026669	-0.018287	-0.046233	0.049775	-0.048232	0.0027633	0.0092636	-0.065276	0.012616	-0.063073	0.082445	-0.0024262	0.018565	0.09047
epigallocatechin	-0.046027	0.038634	-0.0023826	0.00021579	-0.041838	-0.059586	0.013621	-0.043358	-0.0053895	0.027507	0.015895	-0.0088351	-0.10331	-0.090745	-0.016596	0.076302	0.030898	-0.040849	0.011157	0.029979	0.021537	-0.036272	0.021369	-0.043685	-0.017167	-0.05235	-0.031565	0.028822	0.0083965	-0.019692	-0.1508	0.030618	-0.02113	0.026571	-0.18514	-0.030804
epoxy-pseudoisoeugenol-2-methylbutyrate	-0.017817	0.0062598	-0.042022	0.056696	-0.085811	-0.064285	0.016128	0.054374	0.0033741	0.10288	0.016378	0.071411	0.079031	-0.049264	0.016056	0.054502	0.014623	-0.0016029	-0.0086043	0.055105	0.018422	0.06982	-0.035514	-0.01682	0.12892	0.04394	0.00071141	-0.096965	0.040246	-0.021651	-0.035981	-0.0083296	-0.051632	-0.069958	-0.021414	-0.027645
ε-carotene	0.050784	-0.04152	-0.0036822	-0.003527	-0.014995	0.053306	-0.034139	-0.065763	-0.054341	-0.026525	-0.037817	-0.0066467	0.012085	-0.014287	-0.016641	-0.016445	0.010167	0.009687	-0.035105	-0.017985	0.01412	-0.0078092	-0.056266	5.5989e-05	-0.015851	0.02568	-0.042645	0.029619	0.038636	0.0098178	0.00074697	0.011309	-0.011031	-0.0021241	-0.0051042	0.0032851
ergothioneine	-0.01491	0.06333	0.012672	-0.0036729	-0.12061	-0.053118	-0.0076639	-0.0050304	-0.06399	0.054595	-0.0031698	0.02586	0.015824	-0.041401	-0.028315	0.012344	-0.018607	-5.5386e-05	-0.020023	0.015241	0.015581	0.021169	-0.0061488	0.020964	-0.030723	0.016444	-0.02309	0.024836	0.049434	-0.02475	-0.047826	0.040033	0.077869	0.005795	-0.062615	0.0043056
esculin	0.023352	0.014162	0.041058	0.11687	-0.0064877	0.017071	-0.025195	0.14284	-0.041199	0.051655	0.0029047	-0.035292	0.033063	-0.0054359	0.083679	0.015143	0.0022725	0.016588	-0.03101	0.010259	0.07193	0.036289	0.0076613	0.05462	0.010104	0.032964	-0.055227	-0.05603	0.01353	0.011414	0.017265	-0.010398	-0.014952	0.038848	-0.0088131	-0.011478
ethiin	-0.020199	-0.0010721	-0.083556	0.081639	-0.064873	0.043007	0.055684	-0.004493	0.019807	-0.019806	-0.060754	0.035504	0.038308	-0.001998	0.019256	-0.0085939	-0.0066673	0.074458	0.0093296	0.0027708	-0.0017678	-0.0010494	-0.069034	-0.012812	0.018199	0.00037786	0.14864	0.046315	-0.085894	0.019932	0.069862	0.04171	0.026822	-0.1099	0.014835	-0.018767
eupatolin	0.070164	-0.0061523	0.0048239	0.053078	0.0052977	-0.0098049	-0.003899	0.0075526	0.033806	0.024301	-0.0060312	0.020929	0.02522	-0.030597	0.0046511	0.0034992	-0.013871	-0.0098822	0.025203	0.011641	-0.029161	-0.0037581	0.017074	0.028822	-0.0059067	0.0176	0.010536	-0.033309	-0.0024621	0.046228	0.0091421	-0.021517	-0.051525	-0.0017668	-0.014832	-0.011114
fagopyritol B3	0.029795	0.050954	0.021094	0.054248	-0.022445	-0.041341	-0.0038342	0.022873	0.018974	-0.0066251	-0.057179	0.016149	-0.00041839	-0.036593	-0.020848	0.025967	0.011782	0.031798	-0.05954	-0.01296	0.0040675	-0.011335	0.01821	0.0016747	-0.039534	0.00022009	0.066404	0.0089311	-0.010205	0.003262	0.010669	0.0041178	0.010053	0.034157	-0.014576	-0.0082543
feruloylagmatine	-0.024192	0.040148	0.024925	-0.005258	-0.084504	-0.020418	0.046897	-0.027286	-0.0092175	-0.036983	-0.021767	-0.012103	0.026053	-0.034376	0.031287	0.027957	-0.030363	-0.032416	0.0716	0.020857	-0.069431	-0.046544	-0.046943	-0.0041781	-0.020815	0.019874	0.0092965	0.042768	-0.059066	0.10418	0.048123	0.053317	-0.029117	0.030396	0.053642	0.010116
FMN	0.02996	-0.011631	0.016705	0.039575	-0.025901	0.022431	0.052143	-0.012253	0.027245	0.023095	0.066742	0.0076575	-0.099065	-0.051997	-0.010261	0.041145	-0.045366	0.12774	0.048147	0.054324	0.023113	0.076235	-0.021674	0.052208	-0.079216	0.015429	-0.073876	0.014719	-0.022237	0.0071239	0.11713	-0.029667	0.085143	-0.030682	-0.026916	-0.020691
folate	-0.020946	0.039018	0.0078406	0.043644	-0.024686	0.055633	-0.0094843	0.035352	-0.00015276	-0.0044079	-0.024736	0.037063	0.0090877	0.038325	0.033031	0.035728	0.041504	0.036263	0.01138	0.034943	0.013775	0.044219	-0.064161	0.049123	0.039629	0.025076	0.01209	0.023395	0.0035194	-0.0084928	-0.0081081	-0.068634	0.026119	-0.047923	-0.026836	-0.01091
furaneol glucopyranoside	-0.037679	0.030737	-0.0073711	-0.035475	-0.040065	0.020986	-0.002248	-0.016547	0.025044	0.061686	-0.066801	0.040851	-0.038039	-0.060615	-0.028396	0.034996	-0.0041641	0.05327	0.025105	0.022361	-0.016477	0.0034212	-0.034373	-0.020933	-0.036887	-0.035149	0.024662	0.0047432	-0.017597	-0.012854	-0.028918	-0.013264	-0.0047632	-0.032537	-0.015555	0.0087024
gamma-glutamyl-isopropylamide	0.039994	0.044389	-0.019301	0.018471	0.0026865	-0.0024019	-0.065411	-0.014426	-0.007747	0.00038566	0.074198	0.0062988	-0.030624	-0.017069	0.018927	0.005673	0.00035322	-0.018436	-0.021463	0.014065	0.0078235	0.012379	0.0091113	0.042368	-0.0093392	-0.010113	0.00070273	-0.016473	-0.00099538	0.012816	-0.018237	-0.01033	0.015354	0.044907	-0.001581	-0.0056574
gamma-L-glutamyl-5-phosphate	-0.073111	-0.026979	0.017767	0.050296	-0.0043923	-0.00032285	-0.025474	-0.011804	-0.033969	-0.0058622	-0.0083681	0.0067885	0.0020626	0.053918	0.038712	0.029118	-0.036346	-0.034157	-0.0062608	-0.042941	-0.029931	-0.058658	0.016964	-0.0079308	0.0072485	-0.0061867	-0.00023528	0.00057944	0.016406	-0.013522	-6.1003e-05	-0.011848	-0.0079444	-0.023727	0.011131	-0.0091437
gamma-solanine	0.024857	-0.032772	0.035789	-0.000832	-0.081694	0.050366	0.056952	0.046229	0.052026	-0.03278	0.063182	0.011963	0.075733	-0.012635	-0.032481	-0.016362	0.010096	-0.010408	-0.04849	0.012049	-0.16458	-0.058658	-0.091868	-0.018881	0.035792	0.015794	-0.058335	-0.00092413	0.0021237	0.023031	-0.013285	0.014662	0.075103	0.0089511	0.00038401	-0.0017828
gamma-thiomethyl glutamate	0.039589	0.013587	-0.009866	-0.018476	0.013373	-0.0062219	0.0042842	0.0086754	-0.02775	-0.036504	0.02251	0.055695	-0.06528	0.024871	-0.023312	-0.011021	-0.019799	0.055969	0.057349	-0.023846	-0.050379	-0.031927	0.011066	0.048145	0.051441	0.00056768	0.00084405	-0.064551	-0.018765	0.029396	0.035299	-0.039398	-0.030658	0.046452	-0.025927	0.001822
geranate	0.032367	0.018534	0.014256	-0.0099297	0.014078	0.048993	-0.010451	0.028275	-0.017646	0.0055754	0.060826	0.036657	-0.0322	-0.011243	0.039389	-0.060049	-0.050761	-0.015159	0.058504	-0.031156	0.0013097	0.04241	0.058586	0.056768	-0.017501	-0.01065	0.085495	0.038281	0.016451	0.020304	0.02408	0.02645	0.025637	-0.086794	-0.029473	-0.00042015
geranyl monophosphate	0.011569	0.078549	-0.025641	-0.036386	-0.090844	-0.057809	-0.0013342	0.029058	-0.01123	-0.036331	-0.081153	0.048218	-0.038935	-0.051302	-0.026513	0.028433	-0.0053035	-0.00094098	0.010913	0.018737	0.022271	0.046766	0.044708	-0.036119	-0.023173	0.0052083	-0.083389	-0.02535	0.072455	-0.059795	-0.0504	0.012883	-0.0063781	-0.014175	-0.030914	0.01098
geranylgeranyl chlorophyll b	0.050035	-0.016411	-0.02394	0.0055353	0.0015182	0.012561	0.026835	-0.018792	0.010887	-0.0090269	-0.037306	-0.0049367	-0.0029028	0.037881	0.015341	-0.0010004	0.011414	-0.021729	0.022636	-0.0091522	-0.047072	-0.011043	0.012581	-0.008259	0.025638	0.022313	7.2206e-05	-0.0055653	-0.066333	0.041499	0.022674	0.015503	0.021999	0.024085	-0.007309	-0.015635
geranylgeranyl diphosphate	-0.054696	0.026556	-0.022997	0.023676	-0.0032722	0.053734	-0.028231	-0.010544	-0.0022411	-0.008325	0.032711	-0.0047742	-0.00054529	-0.0081232	-0.024348	-0.016222	0.00084484	0.011251	-0.039029	0.0065093	-0.026206	-0.0069996	0.031363	0.01204	0.029224	-0.04258	-0.038421	-0.0020865	0.0066978	-0.0087571	0.018066	0.049552	0.0062866	-0.01027	-0.012381	-0.0025528
geranylhydroquinone	0.049398	-0.0114	-0.03747	-0.006614	-0.046391	0.031018	-0.012438	-0.018147	0.056777	-0.044153	0.059627	-0.017268	-0.037248	0.027293	-0.029263	-0.0022252	0.0068017	-0.10466	0.037636	0.074354	0.02258	0.037945	-0.0031262	-0.015067	-0.0057175	-0.049469	-0.093528	0.0089892	0.039202	-0.0051866	0.11957	-0.0063067	0.0089351	0.013639	-0.046009	0.016692
germacra-1(10),4,11(13)-trien-12-al	0.014354	0.0053763	-0.031603	0.0085283	-0.026711	0.049152	0.031089	-0.018192	0.0073348	-0.037917	0.040164	-0.065974	-0.022152	-0.026604	0.037324	0.065651	-0.095561	0.00094937	0.01171	0.031363	0.0194	0.038016	0.044373	0.010534	0.013067	-0.012926	-0.0263	0.027649	0.020513	0.0018223	0.022655	0.024382	0.003662	0.05754	0.013666	0.014012
ginsenoside Rg1	0.044701	-0.046204	-0.00096768	0.017266	-0.017201	0.02663	-0.035045	-0.058693	-0.077773	-0.0057324	-0.045209	-0.018099	-0.0058729	-0.0139	0.0098631	-0.0026524	0.030759	-0.023085	-0.032389	0.0048652	-0.028309	-0.018161	-0.020902	-0.025219	-0.0033741	0.018045	-0.024488	0.03964	0.023913	-0.018465	0.054301	-0.025927	0.017966	0.0033146	0.003769	0.0088476
glucodigifucoside	0.059164	-0.032924	-0.018542	-0.006006	0.047784	0.051936	-0.040538	-0.05668	-0.012377	-0.018219	-0.083248	0.0048514	0.020369	-0.010298	-0.050171	-0.027768	-0.05178	0.041473	0.014154	-0.0016073	-0.022461	0.019195	-0.030933	0.11046	0.026971	-0.019878	-0.0082722	-0.081788	-0.063408	0.029387	0.043433	0.048584	-0.039661	-0.063349	0.0026428	-0.030807
glucosyl limonin	0.041022	0.045639	-0.039455	0.019091	-0.028535	0.0018303	0.0043377	-0.020736	-0.0078223	0.047702	0.028538	0.0088312	0.015834	0.024482	-0.013339	0.014219	-0.026549	0.025925	-0.028886	0.016859	-0.017375	0.045946	0.011501	0.014819	0.0032774	0.012464	0.00018456	0.016749	-0.0098877	0.011788	-0.0099174	0.0075233	0.017368	0.025511	0.00079482	-0.0035166
glutamate-1-semialdehyde	0.047938	-0.032509	0.012385	0.0012007	-0.011554	0.0112	0.036677	0.02747	0.040334	0.013407	-0.018973	-0.029335	-0.010437	-0.053583	-0.037422	-0.0090527	0.026041	0.011743	0.017377	-0.006234	0.0069076	0.009747	-0.035001	-0.0037213	0.0064277	0.016217	-0.030464	0.013108	-0.022765	0.011553	0.015955	0.01679	-0.047548	0.027797	0.023212	-0.0026841
glutathione disulfide	0.022535	0.054275	-0.072334	-0.022942	0.040257	-0.023309	-0.018075	0.047183	0.0058249	0.014961	-0.10024	-0.026556	0.02346	0.084893	0.0038096	-0.048078	0.014936	-0.0011117	-0.00056494	0.025916	-0.00083295	-0.1376	0.03508	0.089286	-0.053967	0.045163	-0.006647	0.045346	-0.062617	-0.090872	0.043197	0.00088071	0.023596	0.074576	0.077675	0.0077714
gomphrenin-I	-0.062869	-0.0072425	-0.0088718	0.020102	0.01022	0.083468	-0.015514	0.062772	0.00533	0.045589	-0.054591	-0.0023416	0.011091	0.0065568	-0.007224	0.013565	-0.02707	0.02537	0.02331	-0.043048	-0.019207	-0.036282	-0.024086	-0.013207	0.032688	0.039137	-0.036275	0.046432	0.059985	0.05405	0.039921	0.23671	0.059084	-0.020839	-0.018172	0.0081783
gossypol-6,6'-dimethyl ether	-0.037729	0.026975	-0.030244	0.052939	0.0033135	0.048948	0.0024072	0.039794	0.019606	0.035469	-0.020344	0.017809	0.033621	0.003659	-0.028554	0.027271	0.0078845	0.042679	-0.023298	0.014766	-0.024918	0.016538	0.043226	-0.022012	0.02716	0.0083839	-0.0097698	0.01923	0.039485	-0.0056572	0.011793	-0.040002	-0.023637	-0.058883	0.017931	-0.0043853
gramine	-0.03352	0.022008	0.048024	0.040063	-0.069169	-0.014421	-0.0011577	0.0021371	0.048248	0.045959	-0.065578	-0.0034125	0.013096	-0.012179	-0.017066	-0.010346	0.033438	-0.017827	-0.0020953	0.0069765	0.0018953	0.035478	-0.0034665	0.0090959	-0.0035951	0.018718	0.016134	0.03162	0.028626	0.028123	-0.035501	-0.010034	-0.024423	-0.02936	-0.015461	0.0030691
guanosine	0.045808	-0.0044997	0.0053926	-0.066394	0.022588	0.037308	-0.070986	0.060443	-0.005339	-0.002897	0.038253	-0.076936	0.018215	-0.070897	-0.0038263	-0.039662	-0.022712	0.08766	-0.0086037	0.048338	-0.12432	-0.032855	0.060908	-0.13136	0.031958	-0.0044584	-0.065676	0.043825	-0.040873	-0.016923	-0.054728	-0.045493	-0.027174	0.043488	-0.027086	0.0059534
guanosine-2'-monophosphate	-0.016177	-0.0035819	0.0093069	0.026365	-0.023963	0.0239	-0.0098104	-0.012498	-0.022646	-0.032359	-0.027073	-0.014028	-0.045067	0.027885	0.041062	-0.0049234	0.050817	-0.1306	-0.031011	0.026404	-0.0035218	-0.013766	0.015317	-0.015294	0.0076666	0.014943	0.015279	0.019935	0.0082463	-0.021151	-0.0065851	0.017996	-0.01609	0.036071	-0.011104	0.010766
harmaline	0.028662	-0.027324	-0.0058566	0.010079	-0.055786	0.020197	-0.019487	-0.032379	0.12502	-0.053803	0.031593	0.040543	0.075344	-0.016345	-0.056256	-0.090541	-0.12241	-0.017126	0.018019	0.0066301	0.064219	-0.015974	0.054206	-0.015263	-0.07653	0.065541	0.071961	0.0059934	0.039468	-0.13765	-0.075564	-0.042636	-0.087092	-0.017412	-0.098535	0.0075148
harmalol	0.019826	-0.055824	0.024486	0.040953	-0.084876	0.01065	0.024771	-0.039921	0.092088	0.034901	0.072435	-0.010796	0.019052	-0.063629	0.075417	0.037522	-0.069189	-0.040139	0.072949	-0.0039259	0.069327	-0.064364	-0.049118	-0.053815	0.037201	0.033589	-0.078851	-0.06609	0.010255	0.063532	0.013968	-0.0014324	0.066186	0.027034	0.054309	-0.019846
hederagenin	0.078711	-0.013558	0.018619	-0.017449	-0.016807	-0.0055144	0.0098522	0.0076364	0.0015	-0.015791	-0.019599	0.014217	0.00088728	-0.0014623	-0.0015873	0.01226	-0.012937	0.0045524	-0.017918	0.0071433	-0.0064768	-0.025872	0.046827	0.00091464	-0.038208	-0.007824	0.022712	-0.025376	0.0082815	0.0097689	-0.0049901	0.0025346	-0.03339	0.00086414	0.020053	-0.022052
heliocide B2	-0.017243	-0.0035633	-0.045319	-0.023613	-0.0021638	-0.0082832	0.03042	-0.0073009	0.010745	0.036713	0.020021	-0.049229	0.010616	-0.046031	-0.026013	0.024802	-0.0088703	0.086314	-0.016656	-0.021117	-0.0039041	0.055041	-0.047148	-0.014278	-0.0014997	-0.013544	0.024905	0.0092104	5.4097e-05	0.035689	0.0033938	-0.013481	-0.036919	-0.020783	-0.01004	0.0063513
heliocide H4	0.064763	-0.008904	-0.038622	0.02382	-0.017283	-0.018897	-0.0060831	-0.032431	0.0081558	-0.019531	0.00051653	-0.002445	0.00057897	0.019727	0.02079	-0.0023194	-0.025185	0.024928	0.038968	-0.020997	-0.0014182	0.02773	0.0022555	0.024458	-0.030575	-7.2862e-05	-0.057179	0.0018098	0.010458	-0.00090319	-0.034876	-0.02847	0.045754	0.040764	0.0030908	-0.0075986
hemigossypol	-0.050966	0.0093869	0.0098123	-0.0063645	-0.025012	-0.03966	0.029313	-0.065125	0.031217	-0.027197	-0.043186	-0.010872	0.0096011	-0.014992	0.0084595	-0.033747	0.058295	0.073413	0.043349	0.014465	-0.00050957	0.031917	0.013362	-0.016451	0.0077257	-0.0077228	0.028381	-0.05233	-0.012448	0.002464	-0.024426	0.06643	0.025573	-0.0042408	0.035341	-0.006562
hemigossypol-6-methyl ether	-0.015874	-0.064353	0.033064	0.046438	-0.045342	0.0062621	-0.018703	-0.022786	-0.054335	0.043861	0.03004	-0.0076361	-0.013542	-0.01767	-0.0077861	0.031661	-0.013253	0.080857	0.00063368	0.0081821	0.012974	7.5028e-05	-0.00065665	-0.012293	0.020774	0.035183	0.085047	-0.01992	-0.040412	-0.038668	0.020913	0.022931	0.021022	0.084157	0.0018809	-5.5723e-05
hesperidin	0.019423	0.032645	0.03632	0.042858	-0.044472	0.027068	-0.046688	0.0092168	0.040513	0.040027	-0.023829	0.03328	-0.035425	-0.0233	-0.0055234	-0.038062	0.011326	-0.0045316	-0.024511	-0.032246	0.0014225	-0.026273	0.055008	-0.018955	-0.010536	-0.012392	-0.0078588	0.0019032	-0.0094658	0.048114	0.035393	-0.014006	-0.053355	0.0027344	0.05592	0.0091378
hesperitin 7-O-β-D-glucoside	0.026482	0.049041	-0.0032466	0.054857	-0.006558	0.054815	0.050866	-0.01074	0.034688	-0.0086897	-0.085862	-0.027321	-0.0083648	0.064288	0.026693	-0.0064135	0.026139	-0.05702	0.013153	0.05318	-0.013411	-0.025433	-0.015445	-0.02551	-0.0054703	0.013638	-0.0517	-0.011381	0.014814	-0.040141	-0.0010738	0.044318	-0.030745	0.0031728	0.015019	0.0090071
hexadecanedioate	0.035016	-0.044404	-0.024525	0.010465	-0.0067165	-0.038951	-0.039345	-0.018356	0.066165	-0.017525	-0.022723	0.028477	0.0040268	-0.061178	-0.026042	0.059992	0.075011	-0.018715	0.017583	-0.049079	0.06773	0.011487	0.021019	-0.038052	-0.036703	-0.028112	-0.047168	-0.051193	-0.006691	-0.12082	0.049274	0.10494	0.16249	0.023646	0.041967	-0.018857
histidinol	-0.0079573	0.056386	0.0022206	-0.052459	0.053955	-0.01859	0.048985	0.0035128	-0.0080791	-0.055258	0.052977	-0.0068419	0.023108	-0.059932	0.048589	0.031009	-0.0098141	0.038696	0.15339	0.039714	-0.11997	-0.031138	-0.084982	0.0057679	-0.0078351	0.04244	0.068832	-0.12448	0.041191	-0.064528	-0.057859	0.019162	0.0066773	0.031408	-0.023779	-0.031562
HMDBOA glucoside	0.050122	0.044579	0.011773	0.045053	-0.0030019	-0.046808	0.018267	0.029502	-0.079888	-0.0020264	0.050278	-0.0071857	-0.0082573	0.015914	0.021907	-0.0017799	0.0058949	-0.017932	-0.016442	0.02986	0.03015	0.023595	-0.0030498	0.011949	-0.037506	0.062414	-0.017814	0.0060097	-0.041668	0.038096	0.025667	0.045487	-0.031483	-0.048672	-0.00879	-0.028034
homoarginine	-0.028405	-0.024788	-0.050586	-0.030538	-0.018901	0.0054769	0.021326	0.028923	0.0066967	-0.090925	0.010139	-0.051535	-0.092467	-0.017725	0.041267	0.051544	-0.058189	0.037593	-0.044399	0.019735	0.013151	0.024889	0.014854	0.023987	-0.024298	0.012201	-0.034537	-0.052134	0.020349	-0.025842	0.023141	0.036427	-0.046032	0.0062611	0.0044146	0.0011343
homoisoalliin	0.033049	-0.031562	0.019129	-0.018593	-0.01528	-0.012592	0.034601	0.038859	0.0089503	-0.0429	0.047048	0.023974	-0.03905	0.023841	0.032425	-0.04134	0.030455	0.0086459	0.048046	0.031172	0.023918	-0.025347	-0.012516	-0.04133	-0.021308	0.092057	0.041787	-0.055148	0.085204	0.0087506	0.0084727	0.010992	0.027576	-0.016589	-0.020719	0.0089235
humulone	0.057879	-0.019403	-0.038176	0.0051882	-0.016953	0.036607	0.031467	0.017643	0.01294	0.014442	-0.027321	-0.035209	0.037992	-0.0027486	-0.02702	0.017601	0.0081433	-0.026453	0.0064281	-0.037706	-0.0047315	0.025735	-0.04359	-0.02642	-0.00067267	-0.0063643	-0.010478	-0.028246	-0.045701	0.0012508	0.00094243	0.045024	0.02115	0.027728	-0.05542	-0.0052978
hydratedusnate	0.0044678	0.026863	-0.035021	0.051349	0.006454	-0.057085	0.0049019	0.017487	0.014113	-0.044375	-0.068084	-0.088222	0.053163	0.087412	0.018872	-0.083558	0.049656	0.05732	0.016034	-0.0064712	-0.041655	-0.039102	0.035678	-0.0063111	-0.023909	-0.0025231	0.040164	0.012969	0.03899	-0.021885	-0.040418	-0.0042404	-0.017167	-0.03079	-0.018748	5.2621e-05
indican	0.045334	0.0015697	-0.024511	0.034665	-0.037756	-0.00078796	-0.0057885	-0.00072968	0.012407	-0.020107	0.039604	-0.023254	-0.029272	-0.01066	-0.0048816	-0.036466	0.070354	-0.052152	-0.018915	0.058982	0.0016814	0.053103	-0.033527	0.035804	0.0088362	-0.0089034	0.010408	0.0037506	-0.070704	-0.019636	-0.0073962	0.053196	0.0048271	0.071686	0.021342	0.011694
indol-3-ylmethyl-glutathione	0.060944	0.026031	-0.04669	0.0035684	0.010021	-0.0092677	0.01427	0.0090557	0.018273	0.013326	-0.0045054	0.015394	-0.016307	-0.035871	0.0085224	-0.010011	0.0092748	-0.010727	-0.0099448	0.00040933	-0.0058368	0.021087	0.019758	-0.0045422	-0.004578	-0.0058663	0.0050771	0.021521	-0.022939	0.027294	0.01239	-0.020249	-0.0078951	-0.0031549	-0.00231	-0.0025383
indol-3-ylmethylisothiocyanate-glutathione	-0.006851	0.011037	-0.005573	0.066855	-0.059904	0.038306	-0.016887	0.018493	0.041812	-0.049887	0.013351	-0.032275	-0.038882	0.037033	-0.071467	-0.03926	0.037905	-0.12279	-0.0046041	-0.0035579	-0.016695	-0.025611	-0.034791	0.069199	-0.0030829	-0.014522	0.0073526	0.059169	0.019454	-0.031678	-0.031466	-0.022195	0.0053518	-0.00032589	-0.03506	-0.0010787
indole-3-acetamide	-0.0059808	-0.020895	0.0060731	0.021491	-0.025345	0.031303	-0.0043203	0.0014713	0.0013302	-0.014723	0.014912	-0.040869	-0.027805	-0.067077	0.081911	0.0021893	-0.0035061	0.070594	0.0014718	-0.028147	0.014246	0.026095	-0.0025975	-0.025616	0.047673	0.0070765	0.028401	-0.010195	0.046292	0.059157	-0.090016	0.044878	-0.096627	-0.050435	0.062598	0.014314
indole-3-acetohydroximoyl-glutathione	0.031755	0.058154	-0.038981	0.011022	-0.020142	0.03031	-0.0025462	-0.020335	-0.01816	0.029272	0.026371	0.0044284	-0.0043447	0.035369	-0.024058	0.017567	-0.010702	-0.0072685	0.0054131	0.030554	-0.0058643	-0.0016071	0.0088009	0.010433	-0.0099669	-0.032214	0.029994	-0.004199	-0.00083911	-0.030782	-0.0047734	0.018706	-0.02867	-0.013849	0.0074622	-0.014421
indole-3-acetonitrile-gamma-glutamylcysteine conjugate	-0.0053273	0.0070311	-0.030867	-0.090718	0.010661	-0.036154	0.047976	0.039075	0.043965	0.0060854	-0.067992	-0.14984	0.00038351	-0.026698	0.074487	0.072273	0.034518	-0.12227	0.084056	-0.080639	-0.093755	0.066896	0.035763	-0.061392	0.032688	0.0063869	-0.016619	-0.011596	0.027612	0.0067495	0.066076	-0.025164	0.014044	-0.025567	-0.011026	-0.015676
indole-3-acetonitrile-glutatione conjugate	0.0085046	0.0014976	-0.088268	0.060016	0.017573	0.028548	0.060408	0.056866	-0.066244	0.0086245	0.0056298	0.0040955	0.019232	-0.044253	-0.014406	-0.0048181	-0.024306	-0.032151	0.03461	-0.033625	0.088215	-0.024951	-0.043841	-0.016713	-0.043569	0.016434	0.023075	7.5882e-05	0.010276	0.017455	0.021298	-0.0025065	-0.012268	-0.010777	0.048274	-0.011328
indole-3-acetonitrile oxide	0.012375	0.0092873	-0.012576	0.0083101	-0.013504	-0.010161	-0.04169	0.016876	0.019425	0.015908	-0.039531	-0.023386	0.057472	-0.047544	0.090578	-0.053288	0.0058602	-0.053809	0.09708	0.069837	0.041797	0.016979	0.077313	0.018616	0.011903	0.0037584	-0.038208	0.004144	0.003599	0.020037	-0.010608	-0.009728	0.060381	0.0055126	-0.013725	0.0031296
indole-3-acetyl-β-6-D-glucose	-0.017891	0.067004	0.0022009	0.044852	-0.02868	0.0028625	-0.064704	0.039659	0.050721	0.0652	-0.024212	-0.0085122	-0.019072	-0.033466	0.030263	0.0249	0.029231	-0.027106	-0.046611	0.028066	-0.0046405	0.053578	0.039785	-0.017306	-0.031647	-0.001856	-0.0045843	-0.042024	0.056701	0.0081382	0.018399	0.025536	-0.029539	0.032487	0.067211	0.0066877
indole-3-acetyl-alanine	0.060867	0.0018889	-0.007831	0.0040051	0.0020135	0.017868	-0.0091841	-0.0078593	-0.0081567	0.0043555	0.021316	0.0067096	-0.039275	0.023085	-0.0018455	-0.0016983	-0.03515	-0.023481	0.030429	0.034737	-0.006881	-0.0007559	0.048782	-0.0086945	-0.0012843	0.023065	0.014651	-0.0096032	0.012512	0.014938	-0.01245	0.021215	0.00070198	-0.023101	-0.0065516	0.0038656
indole-3-acetyl-glutamate	-0.032535	0.038658	0.018628	-0.031351	-0.099841	-0.021428	0.0019683	-0.020736	-0.060188	-0.039054	-0.0026364	0.033663	-0.009326	0.00026269	0.0083814	-0.010502	-0.027925	0.0052909	0.045991	-0.00089864	-0.046487	-0.0744	0.011295	-0.031397	-0.0096346	-0.020661	-0.020267	0.015128	0.029893	0.02405	0.0011085	0.00087407	0.020822	-0.0081939	0.012965	0.0044406
indole-3-acetyl-glutamate-N-β-D-glucose	-0.0044961	-0.03532	0.051088	-0.039842	-0.029147	-0.0078467	-0.012076	0.035808	-0.024107	-0.043106	0.020493	0.018518	-0.029452	0.072353	0.11286	0.079127	0.029506	-0.018483	0.047294	-0.053844	-0.033365	0.082252	0.045397	0.051393	-0.064679	0.012443	0.017006	0.040835	0.046631	2.3518e-05	0.0085927	-0.032916	-0.034117	-0.015092	-0.034241	0.024338
indole-3-acetyl-isoleucine	0.061617	-0.041504	0.00036667	0.048185	-0.020621	-0.060862	0.023211	0.0073626	0.027254	-0.001674	-0.024666	-0.012035	-0.0074674	-0.0079152	0.051577	-0.016791	-0.012687	0.009169	0.0044904	0.00064437	-0.063352	0.021991	0.032843	0.01786	0.02906	-0.0050949	0.008397	-0.0015818	0.0081289	-0.016813	0.0053595	-0.0095352	-0.0064988	-0.015287	0.0066914	0.00041488
indole-3-acetyl-leucine	-0.056041	-0.0043558	-0.035026	0.0067557	0.01683	-0.022173	0.010737	0.014725	0.033644	-0.027666	-0.035494	-0.010672	0.025854	0.035138	-0.031416	-0.025977	-0.0046092	-0.012109	0.0046656	-0.051181	-0.013035	-0.070875	0.027062	0.060184	-0.024664	0.013187	0.031824	0.044165	-0.083123	-0.0087221	-0.020337	0.0069059	0.072933	0.014206	-0.017802	0.0040272
indole-3-acetyl-phenylalanine	0.025624	0.040442	-0.046605	-0.044135	0.043436	0.063193	0.014182	-0.0068095	0.033493	-0.013434	0.055275	-0.012544	0.034088	-0.012142	0.0021902	0.038961	0.061615	0.027959	-0.05943	-0.0004887	-0.040758	-0.043551	-0.033284	0.040058	-0.076773	-0.0060714	0.013884	-0.019709	0.07567	-0.025677	0.015228	0.046192	-0.10737	0.020369	0.0019792	0.0041468
indole-3-acetyl-proline	0.025437	0.011942	-0.031411	0.0056116	0.002884	-0.036521	0.02913	0.042406	0.016992	-0.036889	-0.044043	0.016025	-0.038284	0.0076005	-0.014749	0.016989	0.018667	-0.0081232	-0.020222	-0.0062638	-0.019503	0.0070797	0.00024775	0.0038429	0.024108	0.00063964	-0.021985	-0.0064244	0.0016163	-0.038307	-0.03231	0.035783	-0.091685	-0.056289	-0.0044586	0.012214
indole-3-acetyl-tryptophan	0.0367	0.048883	-0.013016	0.045959	-0.00146	0.009289	0.005827	-0.021464	0.0023147	0.023316	-0.027747	-0.071927	0.01986	0.068857	-0.0090259	-0.045081	-0.0071375	0.037518	0.054045	0.020682	-0.023379	-0.039792	-0.018815	0.013571	-0.0070394	0.0011637	0.00087142	-0.028085	0.037625	0.022848	0.00094874	-0.01049	0.018725	0.035013	0.00095465	0.0084002
indole-3-acetyl-valine	0.01662	-0.026873	0.02152	0.0024142	-0.015001	-0.01106	0.030719	0.063399	-0.00089069	-0.037628	-0.029981	0.02207	0.03122	0.023262	-0.10483	-0.063007	0.085271	-0.018471	0.037092	-0.051142	-0.016453	-0.008005	-0.06149	-0.0070938	6.9871e-05	-0.0073326	-0.013838	0.0016405	-0.012619	0.019703	0.031023	0.050013	-0.02793	-0.0038202	0.06572	0.0010222
indole-3-carbinol	0.055695	-0.0063381	-0.0034107	-0.0065613	-0.064598	-0.026918	-0.040436	-0.03524	0.019638	0.053246	-0.059109	-0.040312	-0.035147	-0.0157	-0.007217	0.0007039	-0.032144	0.031256	0.03042	-0.0009505	-0.037333	-0.0079514	0.014851	0.0016643	-0.054472	-0.024786	0.028027	-0.043569	0.0050802	0.009367	0.024808	-0.0076182	-0.04793	-0.04556	-0.0026217	-0.014897
indole-3-lactate	-0.014195	0.0348	0.02557	0.074743	-0.015895	-0.0098476	0.054596	-0.062873	0.050829	-0.045242	-0.05338	0.019663	-0.074161	0.027644	-0.01855	0.018776	-0.036685	-0.023447	0.073167	-0.024522	0.030222	0.047307	0.059439	0.086753	0.026519	0.021473	0.04337	0.046321	0.0041704	0.034294	-0.037399	-0.036814	-0.019374	0.021972	-0.075197	0.0074343
indole-3-pyruvate	0.0025071	-0.075958	-0.064646	0.040503	-0.0074796	0.0025056	0.0070606	0.084356	-0.023794	0.093283	0.07662	-0.058416	-0.035741	0.017752	-0.094573	0.02294	-0.08001	-0.04896	0.084718	-0.075303	0.03119	0.058749	0.035459	-0.0047762	-0.057553	-0.0065162	0.080171	-0.02847	-0.10386	-0.061833	-0.019671	0.031594	0.035931	0.05623	-0.073921	-0.019758
indole acetaldehyde	-0.016266	-0.011362	-0.023731	-0.010374	-0.043078	0.019004	-0.041166	-0.061587	0.07712	-0.0089482	-0.024426	0.0090429	-0.0064773	-0.025913	0.060475	0.0071014	-0.019533	0.017415	0.068127	-0.0010994	-0.014041	-0.066146	-0.048138	-0.027149	-0.01003	0.025327	-0.0030441	0.073146	0.0025155	-0.035507	-0.012049	0.030796	-0.022603	0.061078	-0.0057397	0.0016627
indoleacrylate	0.03302	0.0073787	0.036184	0.092099	0.00083626	-0.022263	0.058755	0.030895	0.016933	-0.029089	-0.033326	-0.019621	-0.04116	0.04507	-0.0074907	0.030542	-0.028581	0.012142	-0.0025325	-0.077325	-0.028327	-0.047876	-0.032367	0.01877	0.045588	0.015674	-0.046276	-0.018265	0.013557	-0.023306	-0.054597	-0.0079651	-0.022161	-0.026339	0.020437	-0.0093578
indolylmethyl-desulfoglucosinolate	0.036043	0.012792	-0.015375	-0.019372	0.052755	0.10751	0.058446	-0.020298	0.020912	0.058004	-0.018428	0.026029	0.00071804	0.049944	-0.023827	0.017562	0.067421	0.0090918	0.049638	-0.0078022	0.034911	-0.0087396	0.010877	-0.0036816	0.036574	-0.0064578	0.0053762	0.015074	-0.029508	-0.019207	-0.068485	-0.027564	-0.040333	0.018999	-0.042348	-0.005386
inosine	0.042828	0.054533	0.05676	-0.0088751	0.013044	0.0030669	-0.00014918	-0.022233	-0.029473	-0.011931	-0.020341	-0.056206	-0.029664	0.018347	-0.031429	-0.012501	-0.031976	-0.0047042	-0.012363	0.0050038	0.10722	0.0042941	-0.0034103	-0.012954	0.0050434	0.065501	-0.047188	0.012292	-0.051566	0.035112	0.0077984	0.0029227	-0.0027001	-0.01231	0.011557	-0.00078166
isatin	0.015848	-0.05281	0.016185	0.053162	0.025488	0.048958	-0.013527	0.096808	-0.0039312	-0.050277	0.011473	-0.0089989	-0.098553	-0.033743	0.082883	0.015879	-0.018084	0.031737	-0.070197	-0.0056797	-0.015552	0.0044116	-0.00015186	0.03866	-0.026209	0.0098128	0.01052	0.023562	-0.0063079	0.025726	0.015667	0.0056173	0.012525	0.0013486	-0.017319	0.0034153
isochorismate	-0.054097	-0.041703	-0.013543	-0.020147	0.0042144	0.079712	-0.091182	-0.0062755	0.061587	-0.0017713	-0.027478	-0.0077523	0.011745	-0.016894	-0.034795	-0.024008	-0.051265	0.043877	-0.021349	0.020815	-0.019336	-0.038776	0.027393	0.053619	0.069106	0.056418	-0.034929	0.064535	0.037114	-0.042371	0.019338	-0.02239	-0.023354	-0.016191	0.04403	-0.038428
isoliquiritigenin 4'-glucoside	-0.052756	0.051399	0.0001228	-0.019244	-0.0032544	-0.0080399	0.032649	0.03369	-0.051334	-0.050185	-0.0050711	0.017921	0.021043	-0.021409	0.018869	-0.010575	-0.003297	0.023793	0.011935	0.034203	0.069312	0.023046	0.033436	-0.0055627	0.0084129	0.06208	-0.068793	-0.073816	-0.024467	-0.033713	0.050815	0.034308	-0.012283	0.012556	0.0036423	0.010581
isoorientin	-0.040431	-0.012104	0.072926	0.018578	0.016904	0.040242	-0.0044121	-0.014001	-0.011724	0.019304	-0.026872	0.040111	0.038074	-0.10764	-0.032049	-0.023511	-0.040855	-0.011461	0.045186	0.030696	-0.054933	-0.032657	0.028119	-0.00795	-0.064079	0.018784	-0.0176	-0.0081796	0.090096	-0.034155	-0.081611	-0.036404	-0.026153	0.081179	-0.0056204	0.014368
jasmonoyl-CoA	-0.040443	0.066261	-0.019708	0.018703	0.036634	0.052049	-0.04524	-0.026732	0.018357	-0.027307	-0.010465	0.025523	-0.010773	-0.0095065	0.022257	-0.015546	0.015175	-0.030739	0.0085947	0.033201	0.018207	0.0037564	0.0054981	-0.019897	0.00059394	-0.0067902	0.00052219	0.020921	0.013368	0.0017535	-0.010729	-0.0075085	-0.00853	0.010641	0.076499	0.0052332
(-)-jasmonoyl-L-isoleucine	-0.0056855	-0.04138	-0.027274	0.037999	0.030786	-0.028639	-0.0057861	-0.0057526	0.056675	-0.053619	0.044988	0.033783	-0.0040143	-0.011829	-0.0064698	-0.088056	-0.073993	-0.034475	-0.0069123	0.029348	-0.063492	0.0016868	-0.042113	0.069542	0.088737	0.043691	-0.0010548	0.057306	0.083962	-0.11282	0.066241	0.030289	-0.025683	-0.02533	-0.0081602	-0.2704
kaempferide triglycoside	0.055074	-0.0089887	-0.005527	0.055496	-0.013912	-0.041713	-0.0011555	-0.0045065	-0.0031891	-0.0038601	-0.034087	0.013734	-0.010854	-0.019278	-0.042616	0.026422	0.027006	-0.010652	0.026413	-0.026931	0.0092649	0.017362	-0.014754	0.0096618	0.0035818	0.0024871	-0.00064783	-0.035172	-0.029451	0.0083268	-0.014363	0.02096	0.0019537	0.01454	-0.015581	-0.014959
kaempferol-3-rhamnoside-7-rhamnoside	0.00042277	0.025197	0.00086428	0.09973	-0.022402	0.021519	-0.0041131	0.027957	-0.0048882	0.0048745	-0.018359	0.02286	0.0045315	-0.014999	-0.039777	0.0061388	0.0016687	0.038378	-0.020894	0.025464	0.0070388	0.041019	0.017746	-0.029505	0.052734	-0.018898	-0.042935	0.0020313	-0.06341	-0.0084964	-0.025636	-0.035104	-0.023532	-0.012742	0.035374	-0.0080453
kauralexin A2	-0.043189	-0.029741	-0.069399	0.028726	0.0030477	-0.053805	-0.015694	-0.013172	0.016939	-0.032657	0.020283	0.027567	-0.0051724	0.0033491	-0.040121	-0.0008859	-0.01723	-0.010891	-0.033239	0.016024	-0.0017894	-0.040113	-0.02881	0.0066309	-0.031109	0.0011476	-0.03093	-0.015965	0.022122	0.049363	-0.02084	0.003797	0.0044494	0.012835	0.013594	-0.0077108
kauralexin A3	-0.045969	-0.022	-0.064176	0.02637	-0.0016225	-0.05423	-0.0078767	-0.020663	0.015114	-0.030895	0.012469	0.018345	-0.0097621	0.0079193	-0.027143	-0.015361	-0.02333	-0.0034584	-0.026264	0.015807	-0.0098256	-0.039359	-0.02431	0.013473	-0.043764	0.0047252	-0.026098	-0.031439	0.0055584	0.065693	0.0070705	0.0095384	-0.02081	0.017878	0.026582	0.0080332
kauralexin B3	0.044581	-0.026887	-0.038365	-0.015285	-0.055026	0.051374	0.065674	-0.010467	0.043342	-0.0015756	-0.020567	-0.048709	-0.0068149	0.025042	0.010785	0.0015437	-0.040892	-0.026793	-0.016239	0.014538	-0.0074498	0.011263	-0.012393	-0.050566	0.013742	-0.046008	-0.00075608	-0.017271	-0.0048004	0.047745	-0.039021	0.049855	0.045798	0.049304	-0.072675	0.0076959
L-α -(methylenecyclopropyl)glycine	0.009809	-0.0037942	0.01346	-0.015685	-0.061048	0.011146	0.040756	-0.051908	0.049754	-0.020266	-0.024273	-0.062556	0.040143	-0.020073	-0.052538	0.035586	-0.010157	-0.030329	-0.009405	-0.046653	0.12001	-0.019782	0.046712	0.049804	0.041107	-0.010116	0.069165	0.018648	-0.010362	0.058626	0.037184	-0.064805	0.027999	-0.022697	0.04203	-0.003277
L-2,3-dihydrodipicolinate	0.012624	0.033652	-0.033585	0.025037	-0.0042691	0.058187	0.029346	0.026188	0.025281	0.022952	0.026784	0.081235	0.0021106	0.01396	0.0086634	0.013722	0.049241	-0.06783	-0.027035	-0.015767	-0.095945	-0.00076403	0.05674	0.026165	0.043036	-0.073886	0.039563	0.0066656	0.053267	0.0023633	-0.020816	0.068672	0.05771	0.0058825	-0.0012244	0.0045006
L-alanine	-0.032677	-0.029906	-0.025746	0.0066912	-0.028765	-0.011638	-0.075699	0.010507	-0.014032	-0.050833	-0.12045	-0.018344	0.096214	0.047113	0.027815	-0.032007	0.040428	0.050471	0.077611	0.0082462	-0.047782	0.013385	0.044274	0.064662	0.00038514	0.0021844	0.03461	0.02049	0.019046	-0.042484	-0.0015752	-0.021131	0.044764	-0.013877	-0.017543	0.02724
L-argininosuccinate	0.058377	-0.0015587	0.032179	-0.0055256	-0.0035492	0.0042525	-0.008589	0.02975	0.027459	-0.0056282	0.017076	0.010167	-0.028276	-0.017373	-0.0078064	-0.0045634	0.014197	0.0057963	0.031677	0.015544	-0.014021	0.0019444	0.027755	-0.022426	0.0074927	-0.017452	-0.0058208	0.029121	0.0082419	-0.015704	0.018721	0.034786	-0.017087	-0.00034959	0.005968	0.021399
L-arogenate	0.01957	0.059303	-0.027012	0.01837	-0.033659	0.01083	-0.039934	-0.046295	0.016181	0.075063	0.067794	-0.033742	-0.015335	0.047146	-5.9228e-05	0.053842	-0.044555	0.045616	-0.035871	-0.022572	0.04596	0.010312	0.086181	0.072463	-0.041181	-0.063202	-0.0051179	-0.057142	0.039203	0.019001	-0.0010948	-0.022439	-0.020515	0.00053621	0.01586	-0.0041726
L-asparagine	0.010958	0.08805	-0.055755	-0.0049108	-0.069246	0.060841	-0.030892	0.00075828	0.013864	-0.026536	-0.047036	0.053323	0.063183	0.0075198	0.025993	0.031934	0.028073	-0.0061594	0.052257	0.017613	0.02195	-0.028984	-0.035323	-0.047316	0.022641	-0.050903	0.016231	0.020074	0.017103	-0.033348	-0.027099	0.0038754	0.044931	0.037502	-0.053798	-0.014188
L-canavanine	-0.0081107	0.012576	-0.0077265	-0.026562	-0.075086	-0.025514	-0.04634	-0.011489	0.038972	-0.041935	-0.015274	0.041812	-0.014954	-0.017916	0.042353	0.00049187	0.022651	0.057214	0.024185	0.012044	-0.0035395	-0.046093	-0.050506	0.025451	0.051563	0.038897	-0.01775	0.045431	0.052549	0.0067699	0.0034999	-0.020033	0.040347	0.091899	-0.0422	0.0060601
L-carnitine	0.05263	-0.016351	-0.031005	-0.0118	-0.013972	0.041403	0.048251	0.046374	0.033798	-0.021108	-0.025435	-0.042231	0.015269	-0.041459	-0.050674	-0.023883	-0.0012183	-0.03736	-0.018779	-0.031017	0.012677	0.049097	0.019025	-0.0088014	0.011456	0.013385	0.011266	-0.061109	-0.030752	-0.02261	-0.045159	-0.026913	0.016354	-0.024595	-0.062108	0.00014142
L-cystathionine	-0.021681	-0.020926	0.012517	0.031504	0.012456	0.033638	0.029736	-0.024835	0.0027572	-0.052511	-0.02126	0.059611	-0.016478	0.054967	-0.087512	0.046441	0.031388	0.0075676	0.031057	-0.0015638	0.011339	-0.025102	0.0063195	-0.033085	-0.03633	0.06785	0.026295	-0.081356	-0.011278	0.031453	0.043168	0.0057279	-0.023268	-0.02578	0.0029271	-0.0022443
L-cysteate	-0.066337	0.030984	0.019628	0.0033628	-0.060312	0.0057247	-0.01164	-0.03139	0.010629	0.013076	-0.033553	-0.010793	-0.036324	-0.0056661	-0.0085668	-0.024218	0.040836	-0.02744	-0.0012933	-0.038331	-0.027114	-0.057069	-0.0074316	0.042504	-0.043742	-0.024112	0.048514	0.04126	-0.065759	0.015928	-0.015177	-0.0011845	0.057984	0.0051596	-0.0070984	-0.0038753
L-cysteine	0.03105	0.029349	-0.034017	-0.011736	-0.023201	0.035368	-0.012201	-0.058805	-0.040195	0.042398	0.041074	-0.0049114	0.00064292	-0.0064822	0.060924	0.055436	-0.049116	0.027609	0.0096659	0.022883	0.018143	-0.015644	0.043421	-0.020956	0.03876	0.055896	0.022479	-0.084764	-0.0092726	-0.064592	0.035944	-0.0033637	0.0070785	0.032352	0.018956	-0.0096523
L-cystine	-0.038713	-0.00097501	-0.010982	0.011026	0.026653	0.027697	-0.017987	0.023407	0.002748	-0.038806	0.0067152	0.037958	-0.036292	0.060598	0.056323	-0.0094233	0.084445	0.015937	0.025368	0.027145	0.053462	-0.0015491	-0.0074447	-0.047646	0.03996	-0.0023669	-0.0077658	-0.038096	-0.052804	0.031716	0.025552	-0.024898	0.046691	-0.075613	-0.058635	0.0022369
L-dihydrophenylalanine	-0.01171	-0.044411	-0.059531	0.0041186	-0.02754	-0.041425	0.019244	0.0022711	0.0031356	-0.010064	0.03709	-0.037882	0.020313	-0.0052665	0.028199	0.0091009	0.034458	-0.0079072	-0.015583	0.024993	0.022174	0.0096309	-0.0092908	0.0040013	-0.0010904	-0.00072192	0.0037098	0.0033088	-0.037829	0.0037861	-0.015927	-0.022986	0.01508	-0.014351	0.023888	-0.0027614
L-histidine	0.0038311	0.024217	-0.044287	0.006782	-0.058143	-0.035402	0.00084898	0.0042037	0.051592	0.070344	0.025943	-0.045278	0.022432	-0.028982	0.019837	0.068618	0.035124	-0.013945	0.038219	0.050061	0.019825	-0.056842	-0.11708	-0.052728	0.055626	0.072233	0.027622	0.083733	-0.039358	0.0047716	-0.023095	-0.045228	0.0068232	0.01949	-0.036085	-0.0075814
L-histidinol phosphate	-0.0029823	-0.0060692	-0.039674	0.020576	-0.022466	0.036696	-0.030925	0.011212	-0.022265	-0.014747	-0.038906	-0.032054	-0.062394	0.018464	0.055106	0.013274	0.024191	-0.11702	-0.062963	0.00016443	0.0067066	-0.056164	0.047949	-0.026979	-0.027329	0.045453	0.00907	0.024526	-0.014599	-0.059427	0.066742	-0.037648	0.052186	0.037941	-0.020857	-0.00076164
L-hyoscyamine	-0.052728	-0.022827	-0.03302	0.014493	-0.00043866	-0.0091817	-0.0042303	-0.019867	-0.029049	-0.029313	0.024082	-0.0012972	-0.026677	0.023865	0.025845	-0.01514	0.0020676	0.0067087	0.017126	0.034736	-0.028886	-0.0247	-0.027584	-0.041326	0.026477	0.05653	-0.0075162	-0.014648	-0.043445	0.027714	-0.026802	-0.045055	-0.040115	-0.0023613	-0.028111	0.0078959
L-isowillardiine	0.047364	0.042223	-0.00012713	0.042485	-0.0095801	0.012056	-0.033638	0.026365	0.0056446	0.03034	-0.016954	-0.012153	-0.0089612	0.023984	0.0041573	0.038078	0.022159	-0.033968	0.01727	0.035012	-0.015838	-0.030098	-0.050067	0.00052128	-0.0067866	0.013894	-0.00077892	0.051777	0.00034218	-0.024575	-0.015209	-0.0073267	-0.012875	0.0024196	0.01195	-0.0060986
L-quinate	0.0207	-0.02142	-0.048706	-0.024362	-0.091967	-0.027697	0.027505	-0.0048629	0.019151	-0.069268	0.045837	-0.013322	0.023798	0.02254	0.035426	0.038185	-0.017813	0.045408	0.032398	0.026901	0.033269	-0.030905	-0.048684	-0.011529	-0.01371	-0.015343	-0.020706	0.0015676	-0.013904	-0.014439	0.010002	-0.029913	-0.055269	0.0047539	-0.027597	0.008556
L-saccharopine	-0.017944	-0.0041729	-0.016889	0.012546	-0.095324	-0.032328	0.00559	0.079107	-0.062824	0.0035424	0.048503	-0.10189	0.045441	-0.018729	-0.077701	0.015657	0.030401	0.031449	-0.067045	0.0015366	0.037623	0.018684	0.093844	0.047973	-0.027929	0.016054	-0.078817	0.043246	-0.024458	-0.0073448	0.013334	0.05624	-0.099185	-0.076178	0.014274	0.0042801
L-threitol	-0.042326	-0.011029	0.026971	-0.047711	-0.068892	0.046231	-0.082753	0.026955	0.028842	-0.05581	0.0025595	0.010448	0.0094425	0.053088	-0.040736	-0.0089572	-0.010151	-0.0038367	-0.013569	0.072004	0.044882	0.023747	0.0052452	-0.013655	0.021088	0.01583	0.033993	-0.027381	0.0071968	0.014948	-0.043491	-0.025607	0.023423	-0.066306	-0.021803	-0.0060156
lachnanthocarpone	-0.052307	0.0032042	0.0005607	0.0016062	-0.0065664	0.062116	-0.010286	0.03368	0.049233	0.069509	-0.062161	-0.067525	-0.04925	-0.011121	-0.0081531	-0.029699	-0.078996	-0.010226	-0.020985	-0.065779	-0.020744	0.025835	0.01297	-0.017991	0.028402	-0.060744	0.043549	-0.038768	0.0074763	-0.026066	-0.068134	-0.077949	0.030262	0.010982	-0.088748	0.021735
lachrymatory sulfine	0.00092833	-0.0037635	-0.022057	0.0010664	0.030293	0.037161	0.027294	-0.029918	0.047804	0.027905	-0.032594	0.0043431	-0.01948	0.033743	0.031086	-0.12709	-0.063951	-0.01385	-0.090204	-0.044032	0.098522	0.060522	-0.0090323	0.010896	-0.017626	-0.023728	0.0027956	0.030745	0.028127	-0.14356	-0.0057153	-0.15423	-0.047135	-0.0021266	0.082292	0.011466
lariciresinol	-0.048849	0.031205	-0.029255	0.04511	-0.036355	0.018864	0.011503	0.013717	-0.022076	-0.024054	-0.021537	-0.048932	-0.0092401	0.046228	-0.022402	-0.02585	-0.0069065	-0.013085	0.018856	-0.046593	-0.00088016	-0.018422	-0.015104	0.010554	-0.0079949	-0.041964	-0.0017199	0.017504	0.021764	0.021422	-0.039461	-0.0029321	-0.022913	0.0012331	0.002962	-0.19682
larreatricin	0.017891	0.010629	-0.034008	-0.0071691	-0.0098535	-0.014577	-0.0015402	0.030879	0.032729	0.0084574	0.0056083	-0.023305	0.045804	-0.052207	0.059168	-0.03362	0.02203	-0.1025	0.05383	0.0005483	0.037879	0.0075204	0.043397	0.026308	0.067086	-0.024607	-0.080777	-0.014684	0.015001	0.027585	-0.011989	-0.068112	-0.0050576	-0.025298	-0.00073253	-0.069589
lathyrine	-0.039054	-0.018098	-0.067749	0.0073911	0.017492	-0.016489	-0.046085	-0.029607	0.021635	-0.010192	0.023384	-0.0049109	-0.014793	-0.011859	-0.0035584	-0.0059123	-0.015839	0.0026761	-0.013222	-0.068121	-0.022269	-0.061911	0.010325	0.0148	0.0034882	0.058162	0.0080233	0.0059783	0.014506	0.025969	-0.030173	0.01515	0.031661	0.015197	-0.0064606	-0.0079767
laudanosine	-0.0050341	0.0213	0.027049	-0.046183	-0.057885	-0.031015	-0.086696	-0.081003	0.030601	0.015598	-0.030834	0.047915	-0.024993	0.064911	0.12928	0.036012	0.0052435	0.0043475	-0.025685	-0.032366	0.014378	0.13403	0.032551	0.022755	-0.054452	0.040089	0.0050895	-0.015415	-0.053676	0.064499	-0.004956	-0.039708	-0.012193	0.12791	0.019736	0.019248
leachianone G	0.020233	0.026355	-0.013114	0.064844	0.013724	0.057149	-0.028929	0.027092	0.0099554	-0.021091	-0.025003	0.025616	0.006123	-0.0091881	-0.049645	0.025666	-0.025116	-0.023135	0.055393	-0.0062533	0.022438	0.0020475	-0.034214	0.012445	-0.072766	0.026164	0.0079792	-0.05442	0.034185	0.076791	0.037207	0.10974	0.021238	0.016259	0.047765	-0.015678
leucocyanidin	0.050303	0.028988	-0.035652	0.0042561	-0.00034329	0.007943	0.00765	0.0021181	0.0032472	-0.036125	-0.041278	0.012353	-0.017742	-0.0080509	-0.0034082	0.039788	0.026811	0.01307	-0.016413	-0.027988	0.010519	-0.025883	0.011025	-0.024241	0.013192	-0.0060869	0.037026	-0.021204	0.014746	-0.0078006	-0.016062	0.021815	-0.02918	-0.0061389	0.01031	0.0020856
leucodelphinidin	-0.057055	-0.027603	0.029066	0.017304	-0.031715	0.039173	0.011163	-0.014117	-0.006708	0.0068006	0.0045148	0.0026749	-0.031889	0.00063643	0.0012178	0.034205	-0.01902	-0.0020396	0.024786	0.023372	-0.03687	-0.0037024	0.00035664	0.042371	0.027993	-0.037006	-0.060415	0.02638	0.021892	-0.036777	0.0082142	0.054277	-0.021776	-0.015611	-0.052216	0.0061574
leucopelargonidin	-0.022415	-0.071376	-0.041877	0.0069638	-0.00090188	0.017959	-0.10115	0.057138	-0.069553	-0.050375	-0.01424	-0.05305	-0.023336	0.048617	-0.053485	-0.021153	-0.063905	0.045202	0.048501	0.0098105	-0.0012259	0.042845	-0.027569	-0.024094	0.0075028	-0.040012	-0.015795	0.025285	0.0053451	-0.033718	-0.055306	0.015939	0.023351	-0.0031069	0.030275	-0.0002795
linamarin	-0.0089997	0.028773	-0.075738	-0.0482	-0.048792	0.011409	0.01971	0.0068572	-0.0059036	-0.036472	0.03809	0.0049965	-0.022294	-0.0069857	-0.012853	-0.009563	0.011599	0.014913	-0.06994	0.022039	0.0018076	0.021862	-0.015834	-0.020098	-0.037787	-0.020903	0.0090545	-0.0084262	-0.0097533	-0.019611	0.02313	-0.01387	-0.031837	0.018799	-0.0017313	0.0070963
linoleate	0.053011	-0.020334	0.022749	-0.019027	-0.043557	0.035591	0.034706	-0.0090034	-0.031084	0.018949	0.068437	0.027001	-0.057361	0.038758	0.023856	0.0029843	-0.052395	-0.020618	0.017626	-0.066993	-0.0099949	-0.042618	0.024604	0.01911	0.017726	-0.025445	-0.080934	-0.026829	0.039427	-0.013724	0.0070741	-0.035728	0.00067318	-0.07546	0.00024515	-0.0083909
littorine	-0.020054	-0.029945	-0.070815	0.0021577	0.012198	-0.068867	-0.01812	-0.018771	0.0037464	-0.02779	-0.020339	0.0090016	-0.019751	0.049941	0.0006527	0.0017081	-0.069246	-0.065738	-0.042738	0.042898	-0.022907	-0.03512	0.021761	0.0055857	-0.031047	0.039168	-0.0094392	8.0494e-05	0.0069611	-0.021208	0.048916	0.0074979	0.0024562	0.056828	-0.022092	0.00061818
loganate	0.053211	0.015476	-0.0060286	0.029796	-0.01699	-0.021691	0.011386	-0.020534	-0.0081915	0.045083	0.01419	0.012794	-0.033135	0.018352	-0.029471	0.018194	-0.0016505	5.4678e-05	0.0084588	0.0021166	0.011625	0.050914	-0.024762	-0.021709	-0.010611	0.024812	0.0078952	-0.032935	0.01402	-0.0022833	-0.037581	-0.022537	0.017642	0.026038	0.013421	-0.012215
lotaustralin	0.012017	-0.0026431	-0.062148	-0.049192	-0.095733	0.0023742	0.058056	-0.029831	-0.079741	-0.059252	0.0092105	0.017677	0.00065707	-0.016552	0.0096657	0.0054025	0.012096	0.038596	0.0024803	0.015967	0.02812	-0.0076722	-0.053693	0.066401	0.15489	-0.099556	-0.074181	0.097636	0.016047	0.0049225	-0.0046822	-0.035599	0.032141	0.028007	0.086255	0.040824
lupan-3β,20-diol	0.042364	-0.026115	0.024218	0.031953	0.041536	-0.036152	0.036035	-0.056367	0.021395	0.013454	-0.036702	0.026721	0.051229	0.039932	-0.033218	-0.017316	0.047876	-0.045688	-0.035034	0.094362	0.036947	0.01786	-0.026525	-0.0087474	-0.054943	-0.010096	-0.043889	0.02407	-0.00010488	-0.051788	-0.0079286	0.01125	0.018673	-0.050184	0.090347	-0.019263
lupinate	-0.033994	-0.048371	-0.044215	0.020706	0.029212	-0.04433	-0.047194	-0.018306	0.051251	-0.021168	0.01355	0.017937	0.010257	-0.025563	-0.024348	0.0018642	0.092964	-0.016781	-0.018207	0.0047723	0.014833	-0.00041917	0.011762	-0.01846	-0.0098531	0.003391	-0.032726	-0.0090389	0.020977	0.016118	-0.023573	0.019341	-0.032437	-0.0076627	0.013737	-0.020595
luteolin 7-O-β-D-glucuronide	-0.05985	0.001709	-0.0040245	-0.033839	0.0025224	0.062698	-0.034455	0.018431	-0.061979	-0.0041967	0.031658	-0.027963	0.017081	-0.024489	-0.0057054	0.013644	-0.03215	0.060944	0.020824	-0.042447	-0.023625	-0.046783	-0.0028304	-0.0076536	0.0051665	-0.016408	0.010652	0.019238	0.021323	0.046809	-0.02626	0.017889	0.0056105	-0.0093	0.00306	0.027454
magnesium-protoporphyrin IX 13-monomethyl ester	0.031942	0.050621	-0.048993	-0.025004	0.014673	0.0037752	-0.017851	-0.035335	-0.021763	-0.035809	0.00088959	-0.0054107	0.015873	-0.034957	0.0082207	0.070476	-0.033501	-0.017322	0.012757	0.002703	-0.046043	0.061201	-0.01351	-0.077858	-0.021728	-0.043753	0.027392	0.011415	-0.087603	0.051058	-0.031461	0.083667	0.12424	-0.051351	0.033226	-0.0085304
magnoflorine	0.034694	-0.0020345	-0.084462	0.067299	0.01826	0.0076298	-0.066028	0.039581	-0.0074422	-0.00090078	0.020288	0.019589	0.0041401	0.0117	0.016267	-0.0087318	0.042535	-0.038811	0.0036411	0.069484	0.0191	-0.021692	-0.019251	0.012998	0.0027306	-0.0048589	0.011494	0.020316	-0.0026547	0.00050771	-0.011099	0.027989	-0.054099	0.035975	0.0418	0.0091649
malonylgenistin	-0.061719	0.017132	0.018009	0.014265	-0.0033752	0.033773	0.0066806	0.0057632	0.022358	0.011576	-0.026931	0.013495	-0.036224	-0.01886	0.010801	0.012292	-0.019989	-0.0055085	0.03067	-0.0039639	0.015823	-0.00087159	0.0054266	-0.010439	0.0093051	0.024665	-0.047457	-0.058895	0.0044525	-0.031137	0.019244	0.0020581	0.012452	0.020098	0.012093	0.0022356
medicarpin	-0.026935	-0.0067598	0.03865	0.048019	-0.047815	-0.043525	0.0081962	-0.028825	-0.035717	0.044653	-0.048924	0.041874	0.039358	0.033972	0.0052813	0.036423	-0.058542	-0.01024	0.044271	0.052742	0.044736	0.022309	0.056365	-0.025458	0.013125	0.037665	-0.019251	-0.017298	0.011057	-0.021453	-0.053617	-0.040629	0.029115	-0.0022425	-0.040016	-0.2763
melatonin	0.016552	-0.082648	0.064137	0.044565	-0.022962	0.0052633	0.078604	-0.010364	0.067391	-0.049621	0.028264	0.001972	0.022579	-0.043464	-0.036304	0.042821	-0.039085	-0.02218	0.0010232	-0.084383	0.065224	-0.016734	-8.2956e-05	-0.037431	0.047602	0.0096947	0.034048	-0.014988	0.0031455	-0.02383	-0.038619	-0.035943	0.02829	0.0039211	0.050748	-0.0042235
metanephrine	0.06293	-0.049091	-0.0039808	0.011683	-0.021648	-0.0085587	-0.0038291	0.023476	-0.0051372	0.0020531	-0.0069565	-0.0091632	0.012504	0.014257	-0.031493	-0.0077627	-0.013343	0.011444	0.020168	0.021261	0.005799	-0.010191	0.021289	-0.0017477	0.0036116	0.010334	0.010725	-0.0024043	0.0017286	0.021468	-0.01407	0.035542	-0.015053	0.010953	0.01826	-0.0027073
methyl (indol-3-yl)acetate	0.0078416	0.04202	0.028909	0.094533	-0.034393	0.019607	-0.052946	-0.0070361	0.03201	0.026667	-0.010742	-0.02103	0.047121	-0.018528	0.0048364	-0.044571	0.079925	-0.040908	-0.040967	0.00502	-0.045932	-0.026072	-0.029607	-0.01317	-0.005198	0.022406	-0.078564	0.025148	0.00065294	0.0083898	-0.032025	-0.016542	-0.0025467	-0.026564	0.0053916	0.0066869
methylconiine	0.055605	-0.017037	0.013366	-0.0091331	-0.04359	0.032573	0.0092591	0.00098769	0.026716	-0.0307	0.052422	-0.024884	-0.059368	0.00038675	0.00034019	-0.0050051	0.02834	-0.0053144	-0.0040288	-0.010364	-0.012982	-0.0055516	0.015246	0.034525	-0.026187	-0.0060841	-0.021909	0.01749	-0.0057773	0.0090247	0.03517	-0.0095076	0.016187	-0.01505	-0.010868	-0.0025827
Mg protoporphyrin	0.023448	0.093864	0.0057795	0.052866	0.024596	0.035527	0.0090637	-0.019006	0.067574	-0.02668	0.080378	-0.0005664	0.070886	0.0096409	-0.0098201	0.060268	0.013027	-0.0064757	-0.060023	-0.023262	0.0028573	-0.019092	0.046191	-0.031263	-0.02553	0.0092994	-0.076447	0.032667	-0.027738	-0.037004	-0.030973	0.0016377	0.026456	0.01487	0.09082	0.0010722
miraxanthin V	0.044203	0.037481	-0.02551	0.039429	-0.015512	0.0050904	-0.012266	0.0029428	0.010321	-0.0024194	0.026326	-0.028947	-0.052872	-0.010017	0.030001	0.015693	0.018918	-0.052498	0.0081883	0.010734	-0.011749	0.021113	-0.017664	0.0085532	0.013071	-0.0095114	-0.025619	0.031005	0.0057396	0.01889	-0.0098228	-0.00056654	0.0072424	0.0089498	0.012186	0.012242
momilactone B	-0.0096701	-0.022801	-0.032653	0.0029592	-0.075836	0.077467	0.076062	-0.044953	0.015452	-0.050374	0.024101	-0.03454	-0.024417	0.035028	-0.0072655	0.082714	-0.054989	-0.031544	0.092595	0.046639	0.0025598	0.023059	0.017863	-0.01602	0.0053317	-0.047389	-0.083928	0.11382	-0.017694	-0.021195	-0.024475	-0.0041619	-0.07249	0.025098	0.054972	0.01231
monodehydroascorbate radical	0.023575	-0.019898	-0.025504	0.080822	-0.031157	0.00047783	0.027002	0.0089179	0.0094136	0.0095224	-0.016187	0.070266	-0.077179	0.10352	0.099016	-0.050614	-0.065628	0.023301	-0.072281	-0.065091	-0.076868	0.13378	-0.015288	-0.032108	-0.086613	-0.01419	0.089167	-0.088514	-0.096974	0.015886	-0.0084768	0.076793	0.021835	-0.036524	-0.018975	-0.023354
mugineate	0.0095786	0.01918	0.00071462	-0.029949	-0.12059	-0.02859	0.044969	0.024669	-0.0069288	0.0014161	-0.02413	0.17399	0.0076802	-0.033554	0.01334	-0.095409	-0.0082836	-0.054286	0.040206	-0.035068	-0.11472	0.094252	-0.074571	0.097431	0.035955	0.047736	-0.017571	0.070921	0.047023	0.0077072	-0.072163	-0.00013963	0.020638	0.07647	-0.019767	0.012652
N-acetyl-farnesylcysteine	-0.032699	0.021119	-0.02016	0.025813	-0.064614	-0.0073195	-0.0062868	-0.13641	0.13089	0.019385	-0.049002	-0.056935	-0.0059571	0.024992	-0.010005	-0.058433	0.023927	0.10618	0.0030417	-0.012598	0.025014	-0.0061854	0.077446	0.057982	0.050187	0.0029156	-0.0045251	0.021789	-0.011555	0.0057582	0.00046654	-0.01562	-0.028611	0.018648	0.024536	-0.010916
N-dimethylethanolamine phosphate	0.0048706	0.080572	-0.009241	-0.022787	-0.095176	-0.042096	-0.004862	-0.0099275	-0.083869	0.043057	-0.0226	0.04838	-0.092651	-0.018673	-0.079325	0.017022	-0.019131	-0.039269	-0.031397	-0.016009	0.018821	0.013358	-0.058769	-0.0045712	0.066384	-0.011903	0.049124	-0.083108	0.03294	-0.11548	-0.036635	0.020642	0.0098978	-0.069548	0.037963	-0.0009324
N-ethylsuccinimide	0.037948	-0.028333	-0.047575	0.039708	0.0036774	0.030712	-0.066888	0.010544	-0.0064934	-0.022851	0.035622	0.014867	-0.095496	-0.027673	-0.041038	0.018324	0.0096141	-0.080887	0.059662	0.0076515	-0.011746	0.035683	0.094017	-0.066014	-0.091216	0.040976	-0.0080705	-0.084921	-0.13636	0.13697	-0.081774	0.034162	-0.0052359	-0.022649	0.0058191	0.0079975
N-formyldemecolcine	0.046468	0.036375	0.019513	0.057402	-0.003601	-0.022207	-0.0028953	-0.0035499	-0.021115	0.0024117	0.01476	0.0041692	0.015127	0.0082374	0.037362	-0.048942	-0.014987	-0.028687	-0.026279	-0.023782	0.010993	-0.0023752	-0.0048893	0.020378	0.025029	-0.019871	-0.0053682	0.014249	0.023203	0.028207	0.011176	0.028681	0.014322	0.022643	-0.023896	0.0077062
N-glucosylnicotinate	0.034149	0.02108	-0.044285	0.030937	-0.018527	-0.013268	-0.0037043	0.041133	0.046626	-0.0096647	-0.034407	0.0061361	-0.041185	0.017867	0.00078756	0.025271	0.002452	0.046766	0.0049333	-0.0077427	-0.034345	-0.016358	-0.046737	-0.017697	0.012543	-0.0023341	-0.040399	0.028494	-0.00053432	-0.019119	0.00066174	0.0061266	-0.027421	-0.0037344	-0.010638	-0.0017945
naringin	0.031264	0.075455	-0.031151	-0.0031326	-0.0031446	0.029723	0.0062728	-0.022296	0.0083794	-0.0066286	0.019494	0.013869	-0.021329	0.039579	0.0084322	0.019195	-0.015232	-0.017136	0.028315	-0.014626	0.016493	0.0091031	0.0061828	0.015563	0.0052618	-0.011524	-0.051602	-0.02884	0.016203	-0.00039804	-0.012715	-0.017072	-0.011133	-0.016	0.023349	-0.0086119
narirutin	0.0016464	-0.02242	-0.036312	-0.0081326	-0.03808	0.0091778	-0.029047	-0.021062	0.040583	-0.051581	-0.016737	0.082636	0.026836	0.068195	0.078216	0.063563	0.063914	0.041762	0.033517	0.042032	-0.004569	-0.079398	0.0023214	0.019061	0.075925	0.03605	0.0019166	0.0087435	-0.071839	0.11684	0.063196	-0.01128	-0.023393	-0.049948	-0.014378	-0.005122
neohesperidin	-0.041022	0.015612	0.001193	0.079187	-0.038448	-0.0082801	-0.037028	-0.021854	-0.04472	0.013432	0.0053803	-0.010826	0.023085	0.023245	0.093366	-0.00012178	0.055825	-0.043007	0.01814	-0.020115	0.033787	-0.0047043	0.032276	-0.016722	0.02201	0.023923	-0.023809	-0.045688	-0.016635	0.043609	-0.021282	-0.019383	-0.001365	0.027401	0.02413	0.0040527
neolinustatin	0.022607	-0.01534	0.041946	0.005407	-0.041376	0.046237	-0.11195	-0.018195	0.019727	-0.1097	0.018132	-0.012279	0.067464	-0.068567	-0.049001	-0.026837	-0.094027	0.042635	-0.012134	0.079378	-0.04822	0.070312	0.014651	-0.084854	0.074086	0.031242	0.11129	0.11911	0.05622	-0.033633	-0.0075419	0.0023494	0.049847	-0.078649	0.043568	0.042779
neopinone	0.021564	-0.013876	-0.063253	0.021274	-0.072236	0.0026285	-0.083049	0.034254	-0.073862	0.034132	0.0043977	-0.0018034	-0.01723	-0.013687	0.010967	-0.0086456	0.044968	-0.0065748	0.080942	-0.059513	-0.037304	-0.0085387	0.012583	0.020669	0.030367	-0.027749	-0.036427	-0.0010438	0.017483	-0.0064781	0.023054	-0.008702	0.011129	-0.014133	0.0016088	-0.0076044
nornicotine	0.032752	-0.022269	0.0068413	-0.027009	-0.046781	0.018309	-0.069964	0.0080374	0.050476	-0.032558	-0.028898	-0.039083	0.0020693	0.073332	-0.053917	0.056212	-0.040002	-0.043563	-0.015264	0.10597	0.035059	0.030186	0.0034219	-0.023295	0.02275	-0.0081272	-0.015518	-0.034735	-0.0089345	-0.012799	-0.071297	-0.015899	0.045025	-0.043378	0.03302	-0.010496
noscapine	0.042358	0.027662	-0.034027	-0.012638	-0.019037	0.0062967	-0.08732	0.034389	0.010673	-0.015715	0.024764	-0.015834	0.0048968	0.054547	-0.021627	0.013971	-0.022147	-0.031172	-0.028872	0.11057	0.026877	0.015964	0.01534	-0.0065393	0.0035764	-0.014464	0.012446	-0.014276	-0.013623	-0.025391	-0.037413	0.014875	0.040663	-0.0026507	0.007437	0.015632
O-β-D-xylosylzeatin	0.06796	-0.004763	-0.032006	0.024736	0.0073903	-0.011299	-0.0071671	0.03628	-0.0076457	0.019298	0.015098	-0.035605	-0.015658	0.0088596	0.0086988	0.016647	-0.0092162	0.0013229	0.0053311	0.0096186	0.015597	0.010917	0.019227	-0.024973	-0.00056989	-0.023081	0.024782	0.014889	-0.0030187	-0.030008	-0.0058418	0.038448	0.018317	-0.0047704	0.014363	-0.010765
O-aminobenzaldehyde	-0.033634	-0.037803	0.031006	0.033702	0.0044217	-0.024691	0.044412	0.039374	0.046953	-0.093819	-0.085119	0.019213	-0.021635	0.0097092	-0.032428	0.0057042	0.051997	0.023927	-0.011211	-0.031072	-0.0037414	0.0078887	0.0043117	-0.036592	0.013898	0.017245	-0.038995	-0.020297	-0.0072304	-0.0029756	-0.009507	0.0070201	-0.039361	0.0024742	-0.015912	0.0086247
O-methylandrocymbine	0.02782	0.0019657	-0.035001	0.009446	-0.077763	0.015037	0.094168	-0.045877	-0.040612	0.039498	-0.073999	0.024276	0.083822	0.0019981	0.025746	-0.001994	-0.024996	-0.0060871	0.03005	-0.046867	0.060365	-0.11195	0.071198	0.00079096	-0.13316	-0.15788	0.028433	0.0040167	-0.087417	-0.014448	0.1279	0.035418	0.06555	-0.052283	0.02815	0.0022402
O-phospho-L-tyrosine	-0.051283	-0.0051016	0.010115	0.01122	0.0053601	0.035412	0.047647	-0.01672	-0.015355	-0.029156	-0.057627	0.060604	0.10455	0.010041	0.054172	0.0021811	0.020505	0.076401	0.038484	-0.059607	-0.0093854	-0.0075066	0.032777	-0.010759	-0.02868	-0.0092066	-0.024952	0.042641	0.020724	0.0022586	0.007533	-0.012781	0.042956	-0.034596	-0.03389	0.0058276
O-sinapoylglucarate	-0.076585	0.018141	0.019093	0.0055655	0.0025373	0.021377	-0.0036975	-0.041351	-0.007442	-0.018072	-0.027649	-0.04092	0.0050062	0.046697	-0.024834	-0.025234	-0.029713	0.013876	0.021391	0.0081638	0.020532	0.014076	0.0066299	-0.0030317	-0.015507	0.013089	-0.0044473	-0.045883	-0.00043693	-0.013942	-0.0061248	0.0067247	0.0056998	0.0035316	-0.017181	0.029453
O-sinapoylglucarolactone	-0.039185	0.013938	-0.031231	0.044131	-0.0097296	0.021929	-0.084	-0.01328	-0.015474	0.028139	0.043055	0.041674	0.021777	0.0096834	0.044224	-0.0058986	0.017833	0.029009	0.0058233	-0.02193	-0.040596	-0.056099	-0.0074747	-0.058395	-0.012182	0.018319	-0.021019	-0.0083751	0.035637	0.027622	0.024528	-0.033162	0.020735	-0.063663	0.0066937	-0.0027694
oleanolate-3-β-D-glucuronoside	0.055878	-0.031909	-0.023246	0.00092523	0.015468	0.036066	-0.056799	-0.078962	-0.052314	-0.022719	-0.06269	-0.0081611	0.024171	-0.03086	0.011035	0.0089866	-0.010607	0.03764	-0.030835	0.040983	0.025253	0.044085	-0.0081169	-0.012374	-0.0084628	0.043621	-0.033086	-0.0098951	-0.01707	-0.01178	-0.0013564	0.037048	-0.019105	0.017441	0.0011022	0.018227
oleate	0.05475	-0.033614	-0.013682	0.0069126	-0.00080449	-0.01111	0.027322	-0.026044	-0.041137	-0.0022581	0.0091851	0.021505	0.0089239	0.0075578	-0.024672	0.03798	-0.0083554	0.015021	-0.034418	-0.012337	-0.052782	-0.029001	0.010615	-0.0059068	-0.034804	0.0016216	-0.0037001	0.014851	0.016553	-0.0034221	0.041543	-0.046079	-4.4688e-05	-0.019002	-0.019146	-0.0016963
olivetolate	0.045709	-0.021743	0.03677	-0.028086	-0.0424	0.031031	0.038983	0.029643	0.0045544	-0.032341	0.012338	0.01003	-0.0064766	-0.020603	0.006822	-0.034665	0.040625	0.0321	-0.0067952	-0.072278	-0.013419	-0.031987	0.0087801	-0.013215	-0.013074	0.01281	-0.005866	-0.013333	-0.0015058	-0.01832	0.0057714	-0.050334	0.012518	0.0071302	0.04351	-0.0012932
omega hydroxycaprate	0.055296	-0.0028601	0.0014223	-0.011608	-0.032408	0.019562	0.0073736	0.03308	0.05343	-0.042973	0.03485	-0.0040019	-0.046787	0.014378	-0.017334	-0.010119	-0.0081883	-0.00088021	-0.0037913	0.023934	0.019769	0.030059	-0.0017405	0.038022	-0.041698	-0.019062	0.013381	0.016234	0.0059033	0.034865	0.019425	0.054923	-0.027488	-0.0047651	0.0024798	0.018493
ononin	-0.010321	0.031136	-0.0087899	0.0051214	-0.035288	0.016332	0.023339	0.044741	-0.020409	-0.063511	-0.043398	-0.017422	-0.009044	-0.0053778	0.059758	-0.0038137	-0.11391	-0.051987	0.012434	-0.03537	-0.010942	0.024304	-0.054831	0.02634	-0.023381	-0.034705	0.038874	0.019982	-0.079588	0.036589	0.077417	-0.032511	-0.020783	-0.047983	0.020398	0.0020497
OPC4-CoA	0.023575	-0.02384	0.058144	0.087879	0.0013308	0.011067	-0.023944	0.0046277	0.00016003	0.018757	0.0099701	0.011594	0.0042761	-0.04428	0.0051713	-0.00091676	-0.019496	-0.029959	-0.017842	-0.04704	0.0047203	0.0036336	0.010914	-0.031361	-0.0053623	-0.00020972	0.019492	-0.010234	-0.001622	0.018457	0.0014488	-0.025559	-0.010833	0.00037505	-0.0065391	-0.0043785
orcinol	-0.056543	0.028392	-0.046462	-0.012126	0.0025255	0.036215	-0.022563	0.015888	0.009839	-0.053146	-0.073822	-0.016324	-0.014365	-0.0041004	0.014583	-0.024358	0.027181	-0.075988	-0.026804	0.012575	0.010441	-0.054088	0.030466	-0.0056744	-0.022358	0.033299	0.021981	0.026429	-0.026545	-0.035138	-0.017505	0.0074502	0.050661	0.049439	-0.020472	0.0010021
oryzalexin C	0.054057	-0.011099	-0.032799	-0.0075824	-0.035963	0.022421	0.048598	-0.012272	0.04632	0.0036766	0.0027869	-0.014063	0.0049074	0.032056	0.034555	-0.00073146	-0.0022546	0.0069905	-0.0080871	0.019851	-0.013902	0.020765	2.5066e-05	-0.046203	-0.0028321	-0.022771	-0.044127	0.0048615	0.0053538	0.035231	-0.035355	0.030683	0.015845	0.049092	0.016035	0.0055106
oryzalide A	-0.04658	0.023312	-0.012462	-0.017475	-0.00050929	0.074712	0.032168	-0.015303	0.01845	-0.034036	-0.036129	0.022576	0.0057914	-0.021198	-0.011733	-0.063125	0.063636	-0.021117	0.0092285	0.046945	0.038362	0.026624	-0.012858	-0.022835	0.0050141	-0.012976	-0.0087527	0.023246	0.0074322	0.037878	-0.076338	0.073587	-0.080797	0.0030578	0.026797	0.0079703
oxaloacetate	-0.014083	0.0067558	-0.02958	0.0055303	0.0026067	0.042434	-0.0051776	-0.036532	0.0081468	0.017655	-0.07383	-0.0057128	0.012659	-0.008441	0.050336	-0.029588	-0.017812	0.045857	0.015929	0.034536	-0.013964	-0.0066553	-0.14786	0.097857	0.068089	-0.0685	0.035244	-0.037972	0.057741	-0.055799	0.021578	-0.013516	0.088539	-0.054534	-0.12189	-0.0050058
oxalosuccinate	-0.040853	-0.019018	0.049171	0.039647	0.009693	0.015825	-0.0072871	0.014146	0.036156	-0.066076	0.018122	-0.023442	-0.050382	-0.060946	0.009428	0.011733	-0.045859	0.027456	-0.042684	-0.024257	0.020985	-0.0061564	-0.025985	-0.0375	-0.016517	0.023176	0.010085	0.037293	-0.026245	-0.014305	0.022316	-0.014434	-0.037929	0.019878	0.023972	-0.012835
oxindole-3-acetyl-aspartate-N-β-glucose	-0.0033862	0.068677	-0.020295	0.0021823	-0.0035502	0.0084753	-0.039177	0.042091	0.04712	-0.12185	-0.071743	-0.0063574	-0.019593	-0.0034768	0.014661	-0.00098973	0.0039785	-0.013248	-0.098242	0.044001	-0.059845	-0.018437	-0.00085159	0.0067335	-0.0024836	0.0012777	-0.046685	-0.0078309	-0.04042	0.0017136	-0.0083105	0.0027713	-0.014103	0.036865	-0.044604	0.016764
oxindole-3-acetyl-aspartate-N-β-glucosyl-β-1,4-glucose	0.0067978	0.044392	-0.0082853	-0.0024077	0.011002	0.033346	0.017792	0.064043	-0.081676	0.025339	-0.057523	-0.04526	0.023981	-0.023042	-0.02764	0.00013441	-0.053334	-0.062689	-0.030037	0.054759	-0.0857	0.00048956	0.041254	0.019817	-0.0018913	-0.036823	0.082929	-0.074094	-0.052416	0.085451	0.073439	-0.044744	-0.074137	0.14881	0.010586	0.005452
oxindole-3-acetyl-valine	0.03928	0.052081	-0.038521	-0.0048442	0.002373	0.060514	-0.02314	0.016383	0.032114	0.0086626	0.031944	-0.036519	-0.022431	-0.04042	-0.039918	0.034571	0.008423	-0.02149	0.0079721	-0.005015	-0.0080698	0.01117	-0.052221	0.08915	-0.0057682	-0.11169	0.095442	-0.062639	-0.024807	0.0019315	0.02747	-0.067934	-0.015629	-0.045696	0.021756	-0.029169
p-aminobenzoate-β-D-glucopyranosyl ester	-0.00097234	0.02111	-0.080027	-0.0010502	0.030034	0.0010026	0.076519	-0.021789	0.094545	0.033104	-0.0071535	0.0036428	0.065856	0.10528	0.15969	-0.059684	-0.14273	-0.062731	-0.048526	-0.04879	0.11742	0.013707	-0.10484	0.026053	0.025834	0.065854	0.059071	-0.053077	0.15478	0.19068	0.028527	0.19437	-0.0025042	-0.042093	0.014049	-0.0089698
p-coumaroyltriacetate	-0.010374	0.026308	-0.02245	-0.032591	0.0093782	-0.026324	0.018366	0.038763	0.037565	-0.071887	-0.030278	0.005863	-0.051679	0.062399	-0.0016327	0.008532	-0.040476	-0.065981	0.031697	-0.067026	-0.019193	-0.016839	-0.0098697	0.019016	0.05754	0.022086	-0.084085	-0.024892	0.0057079	-0.012049	-0.023644	-0.0086424	-0.052248	-0.020382	0.038075	-0.017808
p-coumaroyltriacetic acid lactone	-0.009799	-0.057968	-0.0057357	0.11181	0.024543	0.079306	0.0065524	-0.020596	0.019347	-0.04655	-0.053782	0.092809	0.15294	0.010828	0.099489	0.029082	0.025668	-0.045553	0.021502	-0.060484	0.0047943	0.034006	-0.029121	0.052915	-0.03689	-0.028423	0.041877	-0.016457	0.0074017	-0.044256	0.01452	-0.046393	-0.043825	0.0032838	-0.0067309	-0.005671
palmatine	-0.044017	-0.027128	-0.030176	0.028323	-0.021085	-0.001382	0.041696	-0.026115	-0.00096148	-0.012971	0.011931	-0.026636	0.0037276	-0.013701	0.02423	-0.0083863	0.023104	-0.024542	0.0026627	-0.024452	0.026698	0.0042877	-0.011817	-0.0021454	0.0053548	0.054253	-0.022411	-0.020175	-5.646e-05	0.016693	-0.078585	-0.031773	-0.0042385	0.0065713	-0.0058186	0.0067966
palmitaldehyde	0.039103	-0.039316	-0.0035058	0.03213	-0.029618	0.079381	-0.049642	-0.080509	-0.10684	0.0047468	-0.015771	0.0012281	0.023394	-0.076852	0.018066	0.011135	0.052969	-0.013733	-0.063617	0.011998	-0.03296	0.016288	-0.0337	-0.032217	0.022292	-0.030546	-0.024793	0.01184	0.022435	0.085911	0.030654	-0.045628	-0.028054	0.016473	0.026924	0.02043
palustradiene	0.0067613	0.040074	-0.0035335	-0.092709	0.018958	-0.065489	0.029008	0.047789	0.040397	-0.028115	-0.089005	-0.15294	-0.021966	-0.033233	0.057403	0.048857	-0.0062422	-0.067811	0.050719	-0.081369	-0.04235	0.080019	0.015069	-0.050241	0.014157	0.015445	-0.0011148	-0.03207	-0.027601	-0.0071075	0.064676	-0.046042	-0.055217	0.060731	0.0024877	0.011133
papaveroxine	-0.0018526	0.020849	-0.0040143	0.07106	0.012668	0.022522	0.049918	0.055291	0.014423	0.065025	-0.033744	-0.011192	-0.0578	0.026958	-0.045364	-0.10141	-0.034016	0.076263	0.04459	-0.035295	0.063697	-0.029108	0.029535	-0.041414	0.048119	-0.01285	-0.031976	-0.0094194	-0.027417	0.070987	0.052605	0.013936	0.065743	0.022134	0.023597	-0.022904
papaveroxine intermediate	0.01944	0.077461	-0.028052	-0.040616	-0.034864	-0.011894	0.016037	0.012362	-0.056452	-0.056473	0.048569	-0.016552	0.04405	0.050591	0.0032354	0.074155	0.012955	0.013224	0.032626	0.045687	-0.041555	-0.068272	-0.018578	-0.0079516	0.0075104	0.047651	0.0092418	0.018461	0.031417	0.010986	-0.020839	-0.02676	-0.00028727	-0.013388	-0.011843	-0.00099572
paspalicine	-0.023628	-0.017979	-0.053119	0.0016351	-0.038749	-0.0041404	0.051668	-0.01855	-0.0068642	-0.01378	0.039629	-0.022244	0.017737	0.013023	0.031832	-0.0083114	0.011825	-0.00057383	-0.029492	0.013219	-0.011858	0.021185	0.024665	-0.0061168	0.014195	0.0020662	-0.011882	-0.027157	-0.014723	-0.0092593	-0.0032359	-0.0093063	-0.024348	-0.022743	-0.0040033	0.016476
paspalinine	0.06097	-0.034306	-0.05251	0.005673	0.038161	0.0060868	0.0097728	-0.062722	-0.010461	-0.028894	-0.032162	-0.044007	0.027042	-0.017688	-0.0098082	-0.01391	-0.024177	0.034622	0.056641	0.03312	0.0016998	-0.02243	0.015186	0.01031	0.020231	-0.0065439	0.020288	-0.055246	-0.040521	0.012147	-0.013268	0.028572	0.005767	0.015697	-0.019724	-0.0056925
pelargonidin	0.023894	-0.026614	-0.038502	0.083262	0.02556	0.093351	-0.0017976	-0.030421	0.014075	-0.038841	-0.029456	0.075417	0.14822	-0.020256	0.14388	0.05764	-0.027865	-0.022285	0.032056	-0.021424	0.025242	0.050796	0.0056189	0.014612	0.033625	0.0081891	-0.024	-0.119	0.016035	-0.10268	0.042885	-0.026276	-0.028539	0.023705	0.013875	-0.032596
pelargonidin-3,5-diglucoside-5-O-caffeoylglucoside	-0.069342	0.028855	-0.0074567	0.018502	-0.002465	0.032135	0.002136	-0.0076084	-0.0058474	-0.045565	0.031534	-0.0070206	-0.0012185	-0.023039	-0.014756	-0.018255	0.0090725	0.038324	0.00034341	-0.0074586	0.020826	-0.019783	0.0052276	0.013612	-0.047026	-0.020698	-0.01347	0.0015376	-0.02575	-0.0082714	0.037435	0.00023168	0.014752	0.019934	-0.0075343	0.01335
pelargonidin 3-5 diglucoside-5-O-p-coumaroylglucoside	-0.036873	0.059423	-0.022223	0.0011054	0.0014944	0.050015	0.0078128	-0.050258	0.010264	-0.03559	-0.018137	0.015638	0.020828	-0.029504	-0.015019	0.022203	-0.023266	-0.0073352	0.020967	-0.025305	0.030571	-0.054169	-0.00092033	-0.012953	0.0096125	-0.045147	0.010415	0.025279	-0.023599	-0.021979	-0.027609	-0.0091824	-0.010524	0.0026755	-0.0024827	-0.0022393
pentahomomethionine	-0.0075541	-0.015133	-0.0053675	-0.08916	-0.039598	0.060543	-0.010811	0.04724	0.038724	-0.029057	0.045032	0.023932	0.0029178	-0.049158	-0.033643	-0.0087652	0.0099894	0.074102	0.038765	-0.031228	0.01728	0.037651	-0.01026	-0.016321	-0.020866	-0.0089261	0.010943	-0.0016763	-0.009077	-0.0069773	0.021884	-0.0099884	-0.021348	0.035772	0.035383	0.00019227
peonidin	0.0097031	-0.024399	-0.017415	0.064957	0.01955	0.038432	-0.00013076	0.0097104	0.02912	-0.015755	-0.011717	0.04656	0.0485	0.051007	0.0495	0.033055	0.0071869	0.0050522	0.010242	0.021244	-0.10534	0.065301	0.027171	-0.044594	0.00627	0.03375	-0.034993	0.027256	-0.052134	0.030396	-0.037086	0.00326	0.013852	0.04838	0.065651	-0.0049901
peonidin-3-(p-coumaroyl)-rutinoside-5-glucoside	0.050449	0.023823	-0.022987	-0.019316	0.0051598	0.015767	-0.0050278	-0.015829	-0.020865	0.016185	-0.01312	0.060482	0.01511	0.025268	-0.045423	-0.013105	0.011271	-0.012377	0.02121	-0.096713	-0.00095814	-0.024605	0.010264	-0.0025092	-0.0080185	-0.014649	0.0356	-0.011902	-0.00043354	0.019033	-0.032459	-0.027494	-0.025864	-0.030985	0.0054467	-0.0002393
peonidin 3,5-diglucoside	-0.0052351	0.023369	-0.036792	0.0010256	0.0037048	-0.026446	0.078566	-0.019014	0.010714	-0.18519	0.0081557	-0.050106	0.037761	0.039396	-0.058427	0.029237	-0.014995	0.04002	-0.036597	0.0078793	-0.041561	-0.071361	-0.001923	-0.028748	0.049532	-0.071865	0.020302	-0.096231	-0.060035	0.039185	0.0093587	-0.041319	-0.01126	0.083117	0.00085083	-0.0059054
peonidin-3-O-glucoside	0.02201	0.0062065	0.02049	0.088225	-0.0026325	0.065009	-0.026616	-0.050224	-0.0075019	0.065374	-0.019009	-0.031894	0.04534	0.031024	0.034729	-0.032446	-0.024424	-0.036605	0.11104	0.047338	0.021307	-0.037122	-0.024662	-0.035174	-0.00032303	0.030564	-0.046996	-0.024268	-0.011222	-0.010087	-0.03083	-0.0051078	-0.0021425	-0.0082253	0.063141	-0.007002
phaseic acid	-0.057978	-0.015021	-0.046924	0.010746	-0.028031	0.011355	0.012596	-0.018811	0.016903	0.007009	0.018311	-0.0079511	0.020308	0.023685	0.0097542	0.0058184	0.0093548	0.010873	-0.016628	0.0026809	0.0019356	0.01005	0.038993	-0.039251	0.0097837	0.029795	0.013378	-0.017981	-0.016834	0.00073181	0.001452	-0.019992	0.0039802	-0.010322	-0.038842	-0.0096813
phaseollidin	-0.0052971	0.084388	0.019856	0.10276	0.0030302	-0.00054819	-0.0055378	0.080223	-0.022225	-0.047495	0.04977	-0.051751	0.038116	0.021544	-0.017034	-0.024197	-0.024761	0.0062769	-0.023175	-0.090461	-0.0043951	0.0034889	0.0036108	-0.026478	0.060993	-0.010225	-0.0042177	-0.0079385	-0.010195	0.05159	0.045715	-0.042584	0.009894	0.091605	-0.052324	-0.025913
phenylacetohydroximoyl glutathione	0.025942	0.059308	-0.01084	0.013265	-0.0055147	0.037818	0.036201	0.020439	-0.014966	0.053857	0.023618	-0.01276	-0.045733	0.004493	-0.003274	0.04106	0.023689	0.055184	0.0409	-0.0058038	-0.087354	-0.020913	0.013378	0.013364	-0.0050821	0.033856	0.0031237	0.010594	0.060064	0.046568	0.11358	-0.11668	-0.018095	-0.0046353	-0.11364	-0.0046779
phenylacetonitrile	-0.019936	0.0022515	-0.10624	0.058233	-0.0024039	0.02267	0.03567	0.055526	-0.0392	-0.017683	0.0019996	0.0091612	0.029987	-0.0014652	-0.01276	0.02145	0.00015462	-0.030486	0.019789	-0.013372	0.074807	-0.038022	-0.081848	-0.041734	-0.014314	-0.011016	0.032614	0.017011	0.0008787	-0.0012383	0.0094005	0.025958	-0.013622	0.0089953	-0.0014237	-0.010887
phenylacetothiohydroximate	0.039131	-0.00081082	-0.010144	0.012174	0.047564	0.0040784	-0.01459	0.021829	-0.025066	0.012932	0.017013	-0.052695	-0.024614	-0.017822	-0.032805	-0.02144	0.035349	-0.026938	-0.020331	-0.022963	-0.02383	0.0024656	0.029554	0.0052843	0.086726	0.014104	0.041992	-0.032482	-0.014009	-0.025382	-0.044787	-0.0029492	-0.007507	-0.0073679	0.023256	0.012462
phenylacetylglycine	0.0032729	-0.066816	-0.010046	0.019286	0.039729	-0.014728	0.014578	0.076261	0.015929	-0.01564	-0.067207	-0.0081926	0.060271	-0.002124	-0.081466	-0.027883	0.06991	-0.05354	0.015033	-0.046314	-0.025848	-0.021634	-0.019936	-0.008444	0.0087255	-0.026101	-0.006294	0.023522	-0.023187	-0.0070484	-0.023118	-0.014917	-0.0064063	-0.057937	0.0044202	-0.016438
pheophytin a	-0.053032	0.032696	0.060965	-0.067084	-0.036814	-0.0066806	-0.043541	0.024687	0.031315	-0.018926	0.039004	0.029335	0.016001	0.033529	0.095214	0.10385	0.022122	-0.043303	-0.022565	-0.021369	-0.027867	0.04913	-0.030327	0.040855	0.027929	0.049821	0.037828	-0.050128	-0.019519	0.05473	-0.0040729	-0.046434	0.042381	0.022976	-0.080887	0.023313
phlorizin	0.0066813	0.085557	-0.056308	-0.0058432	0.015024	0.028825	-0.031563	0.008069	-0.031575	0.0053603	0.02429	0.020075	-0.0029159	0.00014113	0.010254	0.0074525	-0.0048165	-0.014594	-0.0059178	-0.0022164	0.0049201	-0.020698	-0.0054799	0.010273	-0.020931	0.024385	-0.0017993	0.0050065	-0.044055	0.017805	0.01876	-0.023197	0.0062338	-0.025288	-0.0054016	-0.0014807
phosphate	-0.023296	0.048437	-0.039235	-0.012019	0.049462	0.021329	-0.070921	0.034019	0.0081559	0.024535	0.061876	-0.026284	0.066688	-0.15809	0.068828	0.041213	-0.03574	0.086368	0.011704	-0.081218	0.058901	-0.043122	0.079029	-0.042925	0.10018	0.031765	-0.0014113	-0.040284	-0.046902	0.051258	-0.065832	0.14432	0.043306	-0.092845	0.019187	-0.0063442
phylloquinol	0.056962	-0.025891	0.037367	-0.019375	-0.055309	-0.025231	-0.0028998	0.05218	0.023202	0.0035294	-0.023537	0.047239	0.011714	-0.027289	-0.0049809	-0.033464	0.059554	-0.019693	0.024137	-0.051421	-0.0014856	-0.021927	-0.0031464	-0.00093942	0.03494	0.0026033	-0.019635	-0.031031	-0.026857	-0.030803	-0.02112	0.026704	-0.0037984	0.014044	0.074119	0.004461
phytosphingosine	-0.0013866	-0.021255	-0.060688	0.032328	-0.0077355	0.05483	0.06231	-0.080082	-0.046074	0.082094	-0.022049	-0.12285	-0.0088054	-0.02028	0.038603	0.0086715	0.04701	-0.066522	-0.13647	0.00071786	-0.085446	-0.055806	0.01526	-0.1162	-0.018513	-0.036379	0.073376	-0.038222	0.041459	-0.033445	-0.020988	-0.069108	-0.056777	-0.072982	-0.063351	-0.0023345
pinoresinol	0.017132	0.078481	-0.044172	0.073813	0.045016	0.045972	0.04227	-0.014489	-0.0099647	0.014115	0.021844	-0.077399	0.046409	-0.026912	-0.028413	0.018655	0.022498	0.0070913	0.00025359	-0.052262	-0.063122	0.0018191	-0.030999	0.02932	-0.026239	-0.072624	-0.013614	-0.034248	-0.00021936	-0.040349	-0.055229	-0.023784	0.072201	0.025424	0.023822	0.16331
piperine	0.037388	0.013743	0.01352	-0.005299	0.00010561	-0.015154	0.028514	-0.034229	0.030574	0.016325	0.020657	0.037156	-0.0077838	0.02341	-0.0061731	-0.024353	0.0092946	0.02207	-0.05676	-0.035048	-0.036239	-0.0075124	-0.018948	-0.026248	0.039734	-0.055215	-0.0082978	0.061399	-0.067906	-0.061524	0.029953	-0.0062064	-0.071528	0.015674	-0.0098817	0.010195
plumbagine	-0.010803	0.0061949	-0.096893	-0.034015	-0.0099406	0.10202	0.0028131	0.032428	0.039477	0.06856	-0.026866	-0.01003	-0.016095	0.07082	-0.035037	0.03898	-0.063089	-0.03057	0.036701	-0.076946	0.034961	-0.03132	-0.048016	0.023558	0.00095195	-0.012153	-0.026951	-0.012094	-0.048778	0.025914	-0.049793	-0.059954	0.0082123	-0.062326	-0.026262	-0.0010799
podophyllotoxin 7-glucoside	0.024594	-0.015984	-0.0040371	0.022172	0.042621	-0.01949	-0.1176	-0.0008258	0.051935	-0.035544	0.04305	0.047904	-0.083544	0.074527	0.031764	-0.00053856	0.041249	0.04787	0.017903	-0.024677	0.063356	0.079772	0.079873	-0.1967	-0.014948	-0.084875	-0.042611	-0.035272	-0.16199	-0.0010528	-0.091678	-0.01098	0.078654	-0.036924	-0.045743	-0.0021802
porphobilinogen	-0.0027086	0.029682	-0.0090314	-0.027687	-0.097227	0.005188	-0.0092564	-0.059277	0.041334	0.057702	-0.051537	-0.049273	-0.042109	-0.037884	-0.01673	-0.0039645	-0.02869	-0.014655	0.060381	-0.039249	0.0065327	-0.043089	0.033239	-0.016491	-0.025817	-0.025125	0.0022353	-0.040382	0.012779	0.018988	-0.0034579	-0.011639	-0.068353	0.014529	0.0037057	-0.027326
presqualene diphosphate	-0.053961	0.0058598	-0.0042713	-0.007464	-0.035136	-0.00076355	0.011712	-0.0089658	-0.017284	-0.0023024	0.029089	0.0065725	-0.054042	0.036675	-0.067185	-0.015321	0.015227	-0.063449	0.0064732	0.0048457	0.02616	0.013247	-0.0043054	0.037642	0.037025	-0.018308	-0.089132	-0.0014275	-0.025392	-0.032528	0.04972	-0.03973	0.019202	0.031183	-0.040497	0.020084
protopine	0.021387	0.091795	-0.029495	0.016501	-0.030195	-0.036982	0.032854	-0.045428	-0.028645	0.034721	-0.012396	-0.028729	-0.051778	-0.024507	-0.037769	0.026202	-0.021609	0.0019795	0.074221	0.028631	0.044676	0.038839	-0.077044	-0.011009	0.062862	0.017087	0.024334	0.055921	0.0082168	0.02683	-0.049246	-0.050182	0.043427	0.0049743	-0.04357	0.018813
protoporphyrinogen IX	0.0016723	0.039704	-0.079456	-0.019116	-0.010221	0.0053553	-0.014543	-0.024617	-0.022035	-0.010744	0.06186	-0.048191	0.022122	0.0069916	0.085969	-0.013055	0.018358	-0.061955	-0.019222	0.014647	-0.011614	-0.060064	0.075289	0.018901	0.0082358	-0.0024747	0.024177	-0.0019103	-0.034178	0.0079548	-0.025354	-0.044764	0.019781	0.0066491	0.020735	0.0097237
pseudobaptigenin	-0.059342	-0.015832	-0.033972	-0.015977	-0.02487	-0.0015668	0.012855	0.00030074	-0.020285	-0.0084415	0.021375	-0.0093989	0.0049325	-0.019576	0.0020433	0.019775	0.0073105	-0.015416	0.0128	-0.0055793	0.023991	-0.036699	-0.0021259	-0.017123	0.0031843	-0.019379	0.015042	-0.00030052	-0.027719	0.012917	-0.0049563	-0.024816	-0.0090681	-0.013332	-0.007179	-0.011161
pseudoephedrine	0.057322	-0.026801	0.0016855	-0.014146	-0.0041946	-0.002792	0.021411	-0.0057425	0.0053858	-0.0033439	-0.020158	0.0095403	0.0014828	0.021242	-0.030348	0.024526	-0.043152	-0.035732	-0.04778	0.042679	-0.020567	0.022501	0.0057165	-0.10144	-0.023826	-0.036192	-0.016998	0.017414	0.023698	0.010622	0.0021724	-0.032874	-0.012306	-0.042614	0.025917	-0.00084501
pseudoionone	-0.014559	-0.011038	0.0060725	-0.056911	-0.085961	0.060622	0.080421	0.080347	-0.11559	0.011704	-0.063916	-0.052127	-0.019224	0.011567	-0.074438	-0.066841	0.077522	0.028285	-0.11009	0.0083215	0.06571	0.07823	0.08131	0.15706	-0.016453	-0.038586	0.065592	-0.045131	0.11601	0.063332	-0.053375	-0.18074	-0.055054	0.10629	0.12147	-0.0035926
pteroate	0.053473	0.0024097	-0.01243	0.025411	-0.0039516	0.0057255	0.019427	-0.054091	0.021633	0.017195	-0.0078865	-0.03937	-0.024031	0.066439	-0.028535	0.016164	0.021145	0.037323	0.03378	0.038003	-0.008793	-0.028408	0.025693	-0.02572	-0.029992	-0.079155	0.033677	-0.067811	0.078203	-0.041935	0.0033303	0.01852	-0.012003	0.0050434	0.021906	-0.0015893
pterostilbene	0.042984	-0.044013	0.004786	0.027848	-0.012794	0.023459	-0.059585	0.022712	-0.018347	0.036617	-0.020567	0.039945	-0.046127	0.059065	-0.0086995	0.0019495	-0.0033855	-0.02904	-0.06052	0.014045	-0.016894	0.03579	0.040096	-0.0033282	0.060226	0.00016502	0.036104	0.02784	0.039244	0.0074801	-0.048182	-0.0081823	0.015109	0.058763	-0.032251	0.013234
pumiloside	0.032824	0.044512	-0.026323	0.022171	-0.02444	0.019282	0.01047	-0.033799	-0.00057247	0.0085467	0.073035	0.0045514	-0.050645	0.071693	-0.027171	0.054673	-0.052807	-0.016672	0.013348	-0.0020235	0.0035682	0.02517	-0.031751	0.020399	0.031792	-0.025039	-0.052655	-0.034383	0.037434	-0.0022374	0.0050054	0.0028521	-0.055733	-0.0085181	0.013583	-0.0063277
pyridoxal	-0.028934	-0.0093685	-0.12728	0.032187	-0.0045886	0.0098646	0.12588	-0.072238	-0.0166	-0.015176	-0.031892	0.0020144	-0.006087	-0.082314	-0.069888	-0.038427	-0.02373	0.0013707	-0.011061	0.0074518	-0.019387	0.045515	0.020411	-0.025665	0.01182	0.011468	0.077573	-0.091725	0.028693	-0.057134	-0.06134	0.021091	0.045417	-0.0020445	0.040708	0.0040646
pyridoxal 5'-phosphate	-0.070062	0.034083	0.025441	0.025834	0.015444	0.037588	-0.0058811	-0.016708	0.015604	0.017824	0.0029705	0.014988	-0.039776	0.016006	-0.0062724	0.0003885	-0.0049603	0.0092336	-0.0083866	0.0091154	-0.02251	-0.024416	-0.016771	0.021735	0.0078374	-0.0020749	0.020528	0.026559	-0.0044395	0.010411	0.031281	0.009734	0.015549	-0.0081262	-0.0036579	-0.0072959
pyridoxamine	0.026748	-0.043365	-0.021563	-0.034121	-0.03757	0.020736	0.0030043	0.013656	-0.026665	0.0083053	-0.035654	0.029562	-0.0060061	-0.036341	0.063784	0.01821	-0.014384	-0.054907	-0.057486	-0.014336	0.053653	0.072746	-0.067097	-0.01375	-0.034126	-0.021351	0.012626	-0.03043	-0.026527	-0.056236	-0.047297	-0.023473	-0.01998	-0.015502	-0.049949	0.0036134
pyridoxamine-5'-phosphate	-0.013843	0.038083	-0.0196	0.071987	-0.0040432	0.00048235	-0.045876	0.052685	0.0013764	0.0045507	0.078066	-0.03384	-0.064893	0.022503	-0.011851	-0.0044893	0.0065721	-0.0117	0.013164	0.018624	0.010923	0.051873	0.036029	-0.048504	-0.044364	0.10076	0.011776	-0.0096541	-0.05143	0.002307	-0.030934	0.011416	-0.0036825	-0.013906	-0.00020259	0.0047577
pyridoxine 5'-phosphate	0.042001	-0.038557	-0.024416	0.042094	-0.03546	-0.027683	0.056725	-0.031123	-0.0044291	-0.043057	0.023474	-0.02002	-0.11574	-0.0019787	0.029333	0.005615	-0.06587	0.042627	-0.041472	0.045872	0.011471	-0.063427	-0.026671	-0.017982	0.087037	-0.063461	0.052141	-0.010346	-0.053133	-0.058958	-0.049583	-0.0070994	0.015235	-0.04762	-0.0299	-0.010236
pyrimidin-2-one ribonucleoside	0.021754	0.030034	-0.044048	-0.019763	0.035197	-0.01193	0.0076399	-0.0087046	0.056522	-0.046149	0.01553	0.013189	0.010431	0.0041159	-0.0095839	0.044789	0.04772	-0.00092851	-0.030292	-0.0089959	0.028185	-0.079269	0.029075	-0.010381	-0.021962	-0.029912	0.023682	-0.019805	0.0097577	-0.059673	0.045927	0.017096	-0.093987	0.0032125	-0.011271	-0.007582
quercetin 3-rhamnoside-7-rhamnoside	0.066714	0.017193	-0.0005485	0.049494	0.0095315	-0.005343	0.00045999	-0.00011529	0.002832	0.016616	0.010629	0.0036146	-0.008852	-0.005506	0.011807	0.0026638	0.0049536	-0.0029659	0.005682	0.014364	-0.0061828	0.012194	-0.0075679	-0.0033695	-0.00050264	-0.0022708	-0.013204	0.011044	0.00067865	0.0063968	0.0057692	0.0053561	0.011042	0.021089	0.0083026	-0.0026848
quinidine	-0.0095769	-0.073378	-0.099314	-0.0013085	-0.01087	-0.012227	0.038332	0.010856	-0.034395	0.0043917	-0.0059409	0.024665	-0.030444	-0.0056345	0.0009045	-0.12346	-0.064646	-0.021018	0.018686	0.0081958	0.01656	0.014505	-0.022879	0.0044003	-0.07921	0.1005	-0.013576	-0.075518	-0.014489	0.0024982	-0.037943	-0.042993	-0.029484	-0.022493	0.070838	-0.010521
quinidinone	0.0093282	-0.01733	-0.079762	0.01228	-0.025072	-0.023268	0.049639	-0.016562	-0.010192	-0.018984	0.015572	0.037786	0.062428	-0.03456	-0.011631	-0.025268	0.067821	0.058302	-0.08566	-0.00022841	-0.035529	-0.007448	0.04999	-0.047396	0.011689	0.029653	-0.0015633	-0.014985	-0.035555	-0.0050936	-0.073193	-0.0047259	-0.035989	-0.00272	-0.024929	0.001627
quinolinate	-0.030909	-0.040249	0.038828	0.03792	-0.097532	-0.020267	-0.0019883	-0.046296	0.0098227	0.074509	-0.0048774	0.0014384	-0.023811	-0.012776	-0.019229	0.026707	-0.017747	-0.016759	0.041194	-0.058474	-0.0039263	-0.036451	-0.015037	0.016778	0.044742	0.01507	-0.0094135	-0.048029	-0.05621	-0.037728	0.0082975	0.00062071	-0.040798	0.015738	0.042595	-0.0043406
(R)-3-[(R)-3-hydroxybutanoyloxy]butanoate	0.032299	0.044242	-0.043928	0.0015098	-0.087895	-0.052161	0.0073981	0.01143	-0.048256	-0.045542	0.0066225	0.0052089	-0.056952	0.033284	0.020011	-0.0082538	0.053153	-0.080213	-0.055968	-0.020997	-0.0057116	-0.0023845	-0.021641	0.042014	0.010769	0.035015	0.013769	0.017352	-0.018199	-0.06369	-0.014822	-0.0087653	0.08086	-0.0024658	-0.0041469	-0.0019016
(R)-3-(4-hydroxyphenyl)lactate	-0.035741	-0.019198	-0.0085369	0.058463	0.0068443	0.061655	0.060857	-0.062724	0.016322	0.014902	-0.044006	0.11993	0.040695	-0.0051194	-0.024765	0.068241	0.053717	-0.077172	-0.078857	0.020246	0.046993	-0.028649	0.0099362	-0.036145	0.055425	0.026665	0.019649	0.0054478	-0.022146	0.13592	0.0014159	-0.13751	-0.050452	0.022111	-0.0045482	-0.0074262
(R)-6-hydroxynicotine	0.06501	-0.00062861	-0.0056916	-0.0020516	-0.028208	0.028612	0.012173	0.0029089	0.017087	-0.029216	0.026893	-0.033147	-0.004066	0.0036036	0.0025975	-0.027435	0.014069	0.022055	0.015175	-0.0055944	0.00011121	0.011777	0.03007	0.022684	0.01241	0.011279	0.0067518	0.053929	0.01836	-0.012212	0.01299	0.0098446	0.0064643	0.020005	-0.022191	0.02513
(R)-amygdalin	0.032795	0.02703	0.0090646	0.0078271	0.037103	0.057889	0.0064945	0.0095237	0.03481	0.041677	-0.0086593	0.031823	-0.020592	-0.0010388	-0.0099992	0.02339	0.00056307	0.020611	0.023522	0.019313	0.021435	-0.0040156	0.0024303	0.010004	0.0051218	0.014037	-0.0046316	0.032635	-0.0054267	-0.011344	-0.0021046	-0.010374	-0.0097575	0.010237	0.0062928	0.0034275
R-vicianin	0.056665	0.0044984	-0.030694	0.036407	-0.0088262	-0.038939	0.0014545	-0.031927	0.0055806	-0.011657	0.034289	0.016619	0.011072	-0.01075	0.010603	-0.018737	-0.015638	0.0027089	0.0022738	0.0051244	0.002425	-0.010291	0.0049052	0.010808	-0.019979	-0.030294	0.0098925	0.0071878	-0.0020668	0.039511	0.0055614	-0.0048137	0.013195	0.0057965	-0.0018759	-0.0075972
raucaffrinoline	-0.04234	-0.0059779	-0.029756	0.01808	-0.016646	-0.025981	-0.001302	-0.034133	-0.0043461	-0.016381	0.03767	-0.041634	0.02831	0.0094196	0.032856	-0.007824	-0.0009695	0.036947	-0.021441	0.0029333	-0.0098718	0.017959	-0.0037253	0.017803	0.02818	0.018234	-0.054349	0.010594	-0.04462	-0.014783	-0.037271	-0.027989	-0.068585	-0.011896	-0.046222	0.00025039
red chlorophyll catabolite	0.0060355	0.068379	-0.095588	-0.09641	0.039853	0.04277	0.017067	-0.015109	-0.013705	-0.048973	-0.0010551	0.09845	0.034047	-0.039462	0.017461	0.014929	0.028439	-0.06116	-0.01768	-0.011398	0.012273	0.050338	0.054013	-0.051914	-0.038153	0.0035039	-0.016247	0.0091873	-0.069119	-0.021884	-0.021081	-0.018694	-0.024444	0.0084547	0.0094463	0.00847
reduced riboflavin	-0.012045	0.015131	-0.044766	0.021934	-0.048011	-0.04798	-0.011045	0.038017	-0.067232	0.010691	0.062629	-0.057114	0.012754	0.040178	0.049514	0.026052	0.046308	-0.024881	-0.011538	0.053086	-0.041465	-0.014358	-0.01842	-0.019601	0.012212	0.0048554	0.0327	0.0025512	-0.060111	0.018066	-0.0084073	-0.076654	0.0016308	-0.016567	0.013629	-0.0018633
rhodovibrin	0.053004	-0.00033201	0.038347	-0.029041	-0.041147	0.025712	0.024797	0.013659	0.0066497	-0.0036066	0.020623	0.023563	-0.0045012	0.0019903	-0.0010351	-0.0028596	0.018865	0.0038113	-0.022281	-0.047758	0.005435	-0.034482	0.024075	-0.01368	-0.012374	-0.014738	-0.0025013	-0.025269	-0.0016704	0.023275	0.012979	-0.030417	0.026064	-0.020324	0.03233	0.0085284
riboflavin	-0.011705	0.05369	-0.020061	0.14018	0.014826	0.042999	-0.013499	0.061555	0.038675	0.03302	0.097093	-0.058412	-0.020134	-0.015995	0.0017971	-0.034725	0.029724	0.0015363	0.024942	-0.0093572	-0.081437	-0.14153	-0.015863	0.083631	0.025828	0.058794	-0.020054	-0.036216	-0.011638	-0.064721	0.002523	0.06812	0.023403	-0.0026213	-0.15611	0.027705
riboflavin cyclic-4'-5'-phosphate	-0.061186	0.0051076	0.0175	0.058308	-0.021839	-0.019603	0.029703	-0.0094804	-0.024238	-0.044409	-0.0073887	0.021649	-0.013749	-0.0033366	-0.016195	0.0048791	0.050044	-0.053701	0.044943	-0.020302	0.048086	0.0052119	-0.059154	-0.012179	-0.03832	0.012815	-0.024984	-0.011822	-0.016218	0.014707	0.021491	-0.02534	0.026358	0.014188	0.042944	0.011052
robustaquinone A	-0.016494	0.029123	0.016445	0.03864	0.012301	0.033757	0.0041591	-0.035875	0.0068999	-0.016325	-0.0061549	0.04178	-0.061321	0.10807	0.039744	0.036914	-0.076455	-0.02328	-0.020823	-0.10346	-0.080714	-0.090133	-0.0025116	0.047596	0.090358	0.07932	0.071349	-0.023579	-0.11142	-0.020961	-0.14108	0.058221	0.014121	0.090328	0.10066	-0.00671
rotenolone	-0.022114	-0.02919	-0.062852	0.063729	0.0065464	0.0047589	-0.019239	0.003308	-0.015016	0.063137	-0.017625	0.0095053	0.002378	-0.035682	-0.019955	-0.078538	-0.017641	0.01035	0.03434	-0.011527	0.025513	-0.0078834	-0.00036444	0.023347	0.0028824	0.0061391	0.013507	0.038541	0.0042775	-0.055784	0.0068357	-0.02513	0.031061	0.0072445	-0.002153	-0.011349
rotenone	0.0081877	0.075837	0.031668	0.056323	0.039452	-0.0094553	0.041771	0.020369	0.015173	-0.0027949	0.0094931	-0.047454	0.041431	-0.017058	0.00099798	-0.050055	-0.027945	0.032162	-0.049435	-0.034811	0.0034789	0.0077319	-0.058529	-0.027554	0.014121	-0.018188	-0.024028	-0.012507	-0.022963	6.8122e-05	-0.011762	-0.012991	0.0065862	0.0035649	-0.0021741	-0.0003051
rutinose	-0.030614	-0.040342	-0.027259	-0.016013	-0.029823	0.049443	-0.11324	0.15137	0.0065558	0.033155	-0.012761	-0.012825	-0.032346	-0.0086622	0.016795	-0.043465	-0.048298	-0.016161	-0.029024	0.0061162	-0.02586	-0.013347	-0.02216	0.007709	0.1127	0.044695	0.051775	0.050299	0.012688	-0.084877	0.028478	0.006972	0.029154	-0.040342	0.046812	-0.0001652
(S)-coclaurine	0.022348	0.037474	-0.028379	-0.010553	-0.0055802	-3.7683e-06	-0.0153	-0.0091068	-0.010222	0.019667	0.013199	-0.0031508	0.045809	-0.018832	0.043131	-0.048715	0.0087791	-0.056406	0.08137	-0.010027	0.034391	0.019381	0.060457	-0.014004	0.021017	-0.0064421	-0.069869	-0.0054551	0.021282	0.018782	0.0069687	-0.032152	-0.0017524	-0.045733	0.0080778	0.00030501
(S)-N-methylcanadine	-0.060789	0.012737	-0.0083147	0.050052	0.021527	-0.0077658	-0.011948	-0.012166	-0.03639	-0.038578	0.042903	0.035104	0.0032338	-0.0052789	0.005057	-0.020745	-0.0067333	-0.014595	0.033763	-0.015885	0.007624	0.045464	-0.012455	-0.027483	0.0080396	-0.052807	-0.035239	-0.018513	0.046667	0.00080144	0.028983	0.00045547	0.014583	0.07226	0.06602	0.022766
(S)-nandinine	-0.0060702	0.040832	-0.014839	0.059937	-0.048628	0.0070456	1.3547e-05	0.016097	0.014656	0.015533	-0.0065122	-0.074779	0.022113	0.020651	-0.036542	-0.065758	-0.017921	0.059973	-0.053795	-0.038417	0.022465	0.030256	0.033691	0.0066548	-0.0053448	-0.0036583	-0.027155	-0.031053	0.031019	0.017277	0.021994	0.057782	-0.011268	0.01969	-0.044833	-0.0025661
S-(phenylacetothiohydroximoyl)-L-cysteine	0.054495	0.0051178	-0.040788	0.012253	0.039547	-0.035578	-0.0033565	0.033937	0.040274	0.030914	-0.020953	0.04465	-0.016289	0.055666	-0.054373	0.055238	-0.059073	0.019848	0.046984	-0.060355	-0.015865	-0.026328	0.010648	-0.0047288	-0.013073	0.035467	-0.10514	-0.0042791	0.043174	-0.013164	0.10875	-0.12004	0.079621	-0.086997	-0.066469	-0.029104
S-5-methylthiopentylhydroximoyl-L-cysteine	-0.019996	-0.0058299	0.041114	0.057646	-0.03676	-0.067202	0.037884	0.085136	0.027314	-0.043622	0.091355	-0.07456	0.041153	-0.045002	-0.007414	0.022645	0.059024	0.075847	0.079003	0.008474	0.011374	0.062409	-0.088552	0.068509	0.0097236	-0.048735	-0.045627	-0.01577	-0.11216	-0.059163	0.012116	-0.044397	0.002925	0.0398	0.041066	-0.0069374
S-7-methylthioheptylhydroximoyl-L-cysteine	0.026491	-0.025717	-0.0036058	-0.040641	-0.048143	0.011358	0.028297	-0.048122	-0.047332	-0.05367	-0.065049	0.011789	-0.022668	0.015538	0.021338	-0.072962	-0.11359	-0.00131	0.083049	-0.050584	-0.109	0.066229	-0.0047373	-0.075466	-0.026608	-0.065513	0.064046	-0.041793	-0.060881	-0.041157	-0.011868	-0.055825	0.059934	0.032474	0.098745	0.00076538
S-8-methylthiooctylhydroximoyl-L-cysteine	0.0061068	0.029408	-0.02596	-0.014293	-0.031368	0.027263	-0.023221	-0.036226	-0.016662	0.044808	0.041354	0.037173	0.032304	0.010144	-0.025577	0.0048202	0.019586	0.0039133	-0.0035339	-0.0087581	0.0085515	0.011456	-0.025619	-0.055771	0.07157	0.051384	0.0020447	-0.073427	-0.036768	-0.09536	0.045896	-0.006919	-0.029239	0.048427	0.043691	-0.012008
S-9-methylthiononylhydroximoyl-L-cysteine	0.03542	0.034571	-0.035603	-0.015885	-0.02238	0.011482	0.024033	-0.0044007	0.013526	0.0087738	-0.035964	0.046368	0.0075506	-0.026197	-0.03064	-0.013842	0.020089	0.021812	-0.0042739	-0.038032	-0.025266	0.00030533	-0.021054	-0.066212	0.048452	0.040634	0.0096435	-0.078933	0.014642	-0.044927	0.0091332	0.0095674	-0.060325	0.059895	-0.025743	-0.015046
S-adenosyl-4-methylthio-2-oxobutanoate	-0.041678	0.045697	-0.016175	0.058453	-0.0039607	0.025317	0.0080645	-0.022473	-0.021153	-0.0047101	0.049764	-0.0047761	0.012834	0.058687	-0.073921	0.027969	0.083361	-0.041254	-0.00082125	-0.0042971	0.051995	0.0046758	-0.021507	0.043826	0.029956	0.044344	0.054807	0.015987	0.0054261	-0.030411	0.032831	-0.011386	-0.0059635	-0.094228	0.051699	-0.020442
S-carbamylcysteine	0.057183	-0.023306	-0.026746	-0.0038749	-0.011339	0.049024	0.027908	0.0083128	0.040321	-0.01014	-0.010703	0.0045394	0.004076	0.0030735	0.0021896	0.053044	-0.037575	-0.022546	-0.016675	0.047888	0.049682	0.031754	-0.018857	-0.017298	-0.013969	-0.001337	-0.025658	-0.024239	0.021929	0.0032604	-0.014519	0.0057654	-0.033095	0.063279	-0.014953	-0.010257
S-Inosyl-L-homocysteine	-0.05034	0.045028	-0.020282	-0.041986	-0.0077664	0.049961	0.013581	-0.030202	-0.038883	-0.056421	-0.02594	0.03383	-0.014193	0.04617	0.0091403	0.014697	0.025507	-0.023087	-0.011983	0.016899	0.017474	-0.04417	0.018265	-0.021588	-0.048768	0.025811	0.013128	0.0045655	-0.006477	-0.039467	-0.01852	-0.0088289	0.0052628	0.03049	-0.058079	0.016902
S-methyl-L-methionine	-0.019648	-0.017122	0.022811	0.0046731	-0.059921	0.075437	0.040617	0.031957	0.069536	-0.031565	0.029709	0.12552	0.065756	-0.074948	0.056002	-0.055464	-0.066518	-0.065849	-0.070711	0.040541	-0.13026	0.051031	-0.030856	0.070446	-0.0082566	0.038454	0.00701	-0.008738	0.00056299	0.026496	0.041351	-0.012033	0.01886	-0.097331	-0.033124	-0.025724
S-stylopine	-0.0046954	0.057619	0.0071202	0.091206	-0.014637	-0.021604	-0.007071	-0.030787	0.031198	-0.047328	0.035313	-0.054979	0.055141	0.0015262	-0.028418	-0.027565	-0.021237	-0.013541	0.0039544	-0.014878	-0.023341	0.028652	0.039751	0.035475	0.054215	-0.041137	0.03849	-0.0093938	0.027131	0.0046041	0.00851	0.013433	-0.010195	0.0082414	-0.054992	0.01415
S-tetrahydrocolumbamine	0.054727	0.022128	-0.033402	-0.0070528	0.0016835	0.0096049	0.027991	-0.019146	0.0088422	0.0073375	-0.051423	0.028925	-0.023122	-0.020955	0.0018765	-0.034168	0.00022336	0.03357	-0.0070074	-0.036786	0.017348	-0.039728	-0.017087	-0.014439	0.0302	0.0064168	0.021197	-0.033382	0.04577	0.0061312	0.0011902	-0.027953	-0.015328	0.02633	-0.0014385	-0.001144
salicin	-0.033454	-0.023878	-0.038644	0.018839	-0.024823	-0.0031917	0.0035756	0.0018618	-0.013126	-0.0027023	0.023937	-0.013225	-0.015416	0.054217	-0.012958	0.031426	-0.0054204	-0.0098961	0.011997	-0.019106	-0.0022557	-0.0054222	-0.023242	-0.0063038	0.020003	-0.018504	-0.021032	-0.010092	0.0045948	-0.019411	-0.024484	-0.023133	-0.049614	-0.014442	-0.00048316	-0.0066748
salicin 6 phosphate	-0.033167	-0.017544	0.016716	0.062913	-0.022952	0.0093165	0.077672	-0.099382	-0.0049364	-0.012155	0.003102	-0.029578	-0.037426	-0.10532	-0.0049479	-0.03597	-0.028415	-0.012126	0.056952	-0.025114	0.050742	0.0047241	0.059628	0.018791	-0.038812	0.010149	0.044588	0.085995	0.028068	-0.041137	-0.0098801	0.012586	-0.056973	0.036965	-0.0017972	-0.015917
salicortin	0.0077822	0.074947	-0.017982	-0.055466	0.023814	0.097359	0.00014039	-0.020748	0.025264	0.0058423	0.0035522	0.02466	0.0063348	0.015471	-0.0019974	0.013672	0.010442	-0.0026641	0.047005	-0.0069042	0.0089302	-0.00029861	0.030537	0.014212	-0.011457	0.0068399	-0.028491	0.014041	0.014124	-0.02185	-0.029446	0.044013	0.024926	0.032141	0.0053751	0.032842
salicyl-6-hydroxy-2-cyclohexene-on-oyl	0.060499	0.011281	-0.061541	-0.020362	0.011342	0.009282	0.026445	0.0092491	-0.0010612	0.011946	0.0046324	-0.007132	-0.0058505	0.022938	-0.023693	0.041738	-0.014695	-0.00075002	0.002988	0.015816	0.020065	0.016193	0.0030734	-0.016127	0.020446	0.020364	0.01812	0.0086352	-0.040788	0.0071208	-0.0022955	-0.01303	-0.042928	0.0055851	0.026574	0.0016682
salicylate 2-O-β-D-glucoside	0.0098982	0.038296	-0.036584	-0.020732	-0.017196	-0.02858	0.016294	0.051225	0.039714	-0.055054	-0.11863	0.017031	-0.016695	-0.024326	-0.032489	0.0059948	0.021922	0.023904	-0.0097049	-0.010458	0.0069547	0.022215	0.0045073	-0.015002	-0.00036895	-0.021129	-0.027306	-0.017041	0.052599	-0.026336	-0.018577	0.0071292	-0.019828	-0.01453	0.0011747	0.0015897
salidroside	0.013608	0.06629	0.01733	-0.022651	-0.053122	0.0097149	0.037908	-0.038562	-0.011562	-0.089244	0.0032245	0.020013	0.040151	0.034952	0.018303	0.022632	-0.022427	0.032369	0.0041686	-0.018359	0.031825	-0.0038342	0.077672	0.018142	-0.020405	-0.046605	-0.032606	-0.035954	0.0091844	-0.029869	0.025561	-0.0037975	0.011719	-0.019402	-0.040996	0.00088992
sanguinarine	0.010933	0.037087	0.015359	0.051888	-0.010014	0.048906	-0.021128	-0.01195	0.0045357	-0.0057923	0.0045413	0.0040058	-0.019092	-0.016469	0.044684	0.030216	-0.048399	0.013875	-0.001532	0.046193	0.011682	-0.0068752	0.039704	0.03614	-0.023026	-0.00038523	-0.00047455	0.0057705	0.0023026	-0.010169	-0.013856	0.0023926	0.0011418	0.017271	-0.0030854	0.00056874
scopolin	0.031677	0.044542	-0.0070926	0.008166	-0.020146	0.00881	-0.011907	-0.0064308	-0.016311	0.020957	0.016735	-0.012954	0.032633	0.01565	0.047374	-0.01997	-0.0080144	-0.046208	0.07219	0.034465	0.02886	0.016302	0.041287	0.044988	-0.060075	-0.043451	-0.044035	0.068191	0.028712	0.077267	-0.022471	-0.026332	0.035059	-0.072073	-0.0078407	0.0040584
secoisolariciresinol	0.0026542	0.0016898	-0.015222	0.01696	0.015316	-0.05469	0.039447	0.01799	0.040659	0.072996	0.044242	-0.049656	-0.032274	-0.052143	0.022442	0.033251	0.0031271	-0.061228	-0.046901	0.0083089	0.011974	0.041906	-0.042378	-0.03755	0.033673	0.046063	0.027105	0.04955	-0.046845	0.032209	-0.038876	-0.032743	0.052709	-0.032731	-0.014643	0.128
secoisolariciresinol diglucoside	0.0090168	0.08541	0.028428	0.053889	-0.017931	-0.011406	0.0053818	0.01312	0.037963	0.0087695	-0.084086	-0.0061887	0.0052949	-0.021613	-0.020216	-0.0074897	-0.00082538	0.035312	-0.016798	0.005719	-0.017004	0.013885	0.02035	0.01798	0.00064512	0.013554	0.0071745	0.0042637	-0.018321	-0.019912	-0.0017953	-0.025291	0.010464	-0.0048621	0.0020765	0.37925
secoisolariciresinol monoglucoside	0.0040067	0.070714	-0.099064	-0.061753	0.019772	0.050492	-0.015787	-0.0088124	-0.011205	0.0083453	0.039274	0.0052507	0.057771	0.010505	-0.0030512	-0.015344	0.0072603	-0.0097309	-0.019782	0.038365	0.0067413	-0.0002259	0.034285	-0.035779	-0.011995	-0.017101	0.02418	0.0016164	-0.037215	0.022085	0.028901	-0.010166	0.010381	0.015242	0.020377	-0.22229
secologanin	0.037744	0.025877	-0.016114	0.011734	0.0084011	-0.028391	0.012061	0.024791	0.0112	-0.032909	-0.014237	0.013577	-0.045316	0.016492	-0.018559	0.033569	-0.011789	0.013186	-0.017369	0.0083836	0.00067141	0.035146	-0.010778	0.0056668	-0.0013808	0.0010142	-0.029489	-0.0063654	0.021083	0.0015736	-0.0029318	0.0048943	-0.058756	-0.017033	-0.012414	0.0118
senecionine	-0.044528	-0.007104	-0.067729	0.019859	-0.0074136	0.011342	0.034056	0.0050145	0.032702	0.026944	-0.019624	0.028001	0.0062112	0.013744	-0.041364	-0.01636	0.024168	-0.013504	-0.00095075	0.080322	-0.0071485	0.015649	0.00018619	0.027267	-0.0099395	-0.024759	-0.046754	0.0039388	-0.01433	-0.0023943	0.021068	0.026677	0.014245	0.030789	-0.0277	-0.0036068
serotonin	0.0012742	0.037715	-0.018068	-0.02268	-0.092921	-0.06288	-0.017731	-0.069673	0.01934	-0.069596	-0.037754	0.040991	-0.0074881	0.0006012	0.0035119	0.012822	-0.058325	0.017692	0.01863	-0.0021667	0.023127	-0.0039976	-0.024095	0.0063051	-0.057274	0.01415	-0.015078	0.031755	-0.027235	-0.0062007	-0.0090939	-0.0068248	-0.032484	-0.015849	-0.012723	0.026915
sesamin	0.039973	0.08488	-0.033346	-0.017551	0.028638	0.03223	0.0014494	-0.0033098	-0.037531	-0.034981	-0.00035866	0.013238	0.011015	-0.012852	-0.029291	-0.012114	0.0071429	-0.048214	-0.052873	0.00083022	0.057782	-0.016995	-0.021076	-0.028317	-0.025622	0.032244	0.018243	-0.0049883	-0.04041	0.0047524	-0.016273	0.013399	0.036429	0.01401	-0.037092	-0.064481
sesaminol	-0.011425	0.0069722	-0.077305	0.010322	0.0057267	-0.0012898	0.068119	0.14107	-0.072221	0.013172	-0.0064837	0.044309	0.042805	-0.046382	0.053144	0.035119	0.017163	-0.062958	0.021845	0.071845	0.067673	-0.016689	-0.047742	-0.012673	-0.017218	0.027963	0.033829	0.057886	0.041367	0.029251	0.079735	0.011795	-0.019064	-0.0085541	0.058019	0.12621
sesamolinol	0.024287	-0.0078886	-0.025184	0.022688	-0.067772	0.037193	-0.049928	0.032289	0.05827	0.023549	-0.021896	-0.0024584	0.03127	-0.0018127	-0.033884	0.007759	-0.070244	-0.0027851	-0.0272	-0.054183	0.070894	0.0034599	0.052219	0.01337	-0.034538	-0.034842	0.0305	0.0090587	0.04677	0.01759	-0.027323	-0.030704	0.017506	0.019497	-0.016954	0.11532
shikimate	-0.0098763	0.028232	0.013373	-0.021377	-0.051913	-0.0034088	0.03197	0.044345	-0.077966	-0.027774	-0.028743	-0.0017654	-0.0091554	-0.018247	-0.04471	-0.0099773	-0.087671	-0.026358	0.0062834	0.022866	-0.051453	0.036587	-0.02781	0.011812	0.035364	-0.010298	0.0090225	0.030125	-0.028774	0.009908	0.0081194	0.0070527	0.0063947	-0.043591	0.039899	0.0010778
sinapaldehyde glucoside	0.0044566	0.016636	-0.068386	0.029623	-0.057014	-0.044359	0.052904	0.11308	-0.017816	-0.008125	-0.016641	0.050542	0.042857	-0.096383	0.13533	0.090777	-0.007995	0.011143	0.052688	0.030879	0.035769	-0.014692	-0.068393	-0.019606	-0.022419	0.048792	-0.0059029	0.023331	0.085944	0.0082737	0.029461	0.0118	-0.0040595	0.065983	-0.002618	0.00091438
sinapate	-0.074268	-0.0017234	-0.015531	-0.005309	0.017884	0.060865	0.027233	-0.023508	-0.018029	-0.029259	0.012162	-0.041061	0.02702	-0.044038	0.010131	-0.012701	-0.0098255	-0.0011442	0.037043	0.0048577	0.039946	-0.029506	0.018758	-0.012721	-0.0028786	0.016007	-0.043182	-0.014894	-0.0041537	0.020565	0.050501	0.028388	-0.029019	-0.022859	0.035857	0.010794
sinapoyltyramine	0.01614	0.051855	0.012845	0.065632	-0.024219	0.0031172	0.006807	-0.020236	-0.0089261	0.059944	0.011122	-0.058183	0.035953	0.0055023	0.016031	-0.063389	0.013638	0.029965	0.04042	0.0053403	-0.012308	-0.033429	0.023093	-0.008319	-0.012934	-0.007961	0.043377	-0.028918	0.0023124	0.046719	0.013602	-0.021306	0.028077	0.046265	-0.027026	-0.0028122
sirohydrochlorin	0.031749	0.069261	0.01057	0.0082782	0.0062814	0.018711	0.004029	0.016926	0.041134	0.032801	-0.02766	-0.019747	-0.024981	-0.02589	0.0044836	0.012549	-0.01158	0.026877	0.0010485	-0.014813	-0.01597	-0.030293	0.012425	0.034258	-0.062091	-0.0059718	-0.004796	0.0027032	-0.019984	0.02945	-0.038571	0.036081	-0.062722	-0.034624	0.055468	-0.010367
sophoraflavanone G	0.043357	0.0092054	-0.019704	0.0049079	-0.031135	-0.0028413	0.0081924	-0.036926	0.006106	-0.0048567	0.022426	-0.030116	-0.039951	-0.022899	0.0042434	-0.0098896	0.037843	-0.060214	0.0052128	0.0088585	0.027037	-0.0024066	0.013342	0.054541	-0.026688	0.02339	-0.028779	0.023527	-0.01392	-0.043962	0.016635	0.11858	0.055431	0.016975	0.050704	0.0053619
sorgoleone	0.028909	-0.019746	0.0021752	0.0020778	-0.0095982	0.028723	0.027565	0.058775	0.016727	0.040683	-0.06524	0.0030098	-0.010319	0.025032	0.053519	0.028615	0.019765	0.031782	-0.033902	0.00093218	-0.0029786	-0.02293	-0.029425	-0.046064	-0.043433	-0.080774	0.014804	-0.01045	-0.04941	0.055054	0.013069	0.055515	0.027431	0.059242	-0.042719	0.0012581
sphingosine	0.03388	0.021541	-0.0025537	-0.046736	0.013519	-0.024589	0.0014373	0.033585	-0.014966	-0.028536	-0.090011	-0.094104	-0.028509	-0.054872	0.017006	0.073393	-0.0097815	-0.072966	0.034786	-0.032069	-0.063707	0.062863	0.033269	0.00060397	0.0058031	0.0039091	-0.033236	-0.026626	0.0060002	-0.0015834	0.09819	-0.014905	-0.054931	-0.037926	0.0076613	-0.023563
stearidonate	-0.017491	-0.047754	-0.080307	0.038818	0.061839	-0.11889	-0.049479	0.013875	0.039821	-0.056108	-0.011166	0.039235	-0.025041	0.034105	-0.081455	0.049592	-0.024417	-0.013512	-0.013956	-0.020486	-0.013211	-0.041792	-0.00066818	0.001499	0.01111	-0.017811	-0.017168	0.013736	0.012944	0.0039779	0.060852	0.02787	0.0064859	0.082024	0.018328	-0.0088988
sterculate	0.045672	-0.031558	0.010255	0.017737	-0.0046661	0.034068	-0.023058	-0.067228	-0.053692	0.018092	0.0039311	0.010096	-0.0032429	0.034029	-0.040272	0.046754	0.022471	-0.037623	-0.016109	-0.039106	0.002632	-0.00027896	-0.037127	-0.020231	0.021053	-0.027521	-0.025866	0.032432	0.072759	0.020637	0.050583	-0.013653	-0.0056936	0.0024292	0.0025839	-0.0091166
steviol	0.063365	-0.020882	-0.024639	-0.0079218	-0.030146	0.024292	0.032728	-0.029658	0.031458	-0.014418	0.022734	-0.015898	-0.030822	-0.002226	0.017925	0.031457	-0.0073139	-0.020038	-0.022236	0.017351	0.0036624	0.018199	-0.020721	-0.031307	0.021826	-0.015166	-0.0080239	0.03116	0.019031	0.023522	0.0077353	0.045615	-0.030063	0.012127	-0.007113	0.0012003
steviolmonoside	-0.043573	-0.016457	-0.023219	-0.0063709	-0.0087792	-0.029336	0.014123	-0.10596	0.017483	-0.023225	-0.045745	-0.025891	0.044626	0.044531	0.057471	-0.062664	0.073041	0.073207	0.053768	0.003306	-0.054114	0.03025	-0.0082591	0.035937	-0.0057542	-0.041613	-0.011695	-0.00093	0.0057135	0.034393	-0.061204	0.015446	0.010815	-0.02854	0.013914	0.0096142
stigmasterol 3-O-β-D-glucoside	0.025043	0.014944	0.02672	-0.03452	-0.02333	-0.02922	-0.046348	0.056319	0.071577	-0.039448	0.030736	-0.057817	0.0072952	0.05597	0.043484	-0.028384	-0.016303	0.0013998	-0.030396	-0.07417	0.023255	0.032977	0.004636	-0.057921	-0.010922	0.042868	0.082889	0.094559	-0.0078628	0.08526	0.0089704	-0.069759	-0.03127	-0.0070694	-0.013084	0.022086
strictosidine	-0.010318	-0.0091735	0.022464	0.06114	-0.042694	0.029819	-0.006289	0.034701	0.03178	0.031304	-0.050577	0.0016668	-0.0045266	-0.068359	0.075785	0.039323	0.0042961	0.040725	0.047893	0.054134	0.012911	0.0055929	0.057061	-0.0010575	0.03762	0.072838	-0.023793	-0.042996	-0.036814	-0.019819	-0.011782	-0.054318	0.037943	-0.0092815	0.0084879	-0.010014
strictosidine aglycone	0.02089	-0.021483	-0.0063725	-0.019392	-0.01246	-0.074807	0.021435	0.029237	0.049057	0.10245	-0.070426	-0.047594	-0.14614	-0.026773	0.18127	-0.14796	0.018441	0.064335	-0.04338	0.093147	0.078209	-0.13786	-0.070802	0.081181	0.024765	-0.083747	0.030049	-0.15686	-0.0087889	0.021367	-0.023664	0.032039	-0.012225	-0.043212	-0.069123	-0.012495
tabersonine	0.030285	-0.023286	0.016461	-0.047165	0.013234	-0.018928	-0.07423	0.0317	0.034218	-0.015079	0.023756	0.035493	0.084729	0.066691	0.059958	0.024177	-0.034614	0.0094002	-0.075758	-0.030065	0.084414	0.038615	-0.054519	0.026871	0.08521	-0.065178	-0.011297	0.074761	-0.035618	0.021088	-0.089417	-0.02906	-0.053151	0.060847	0.063376	0.025901
taxa-4(20),11-dien-5α-yl acetate	-0.015381	0.011583	0.024288	-0.02478	-0.063537	-0.023482	0.0043003	-0.0013475	-0.049142	0.0047722	-0.043621	-0.029635	0.022494	0.016194	-0.0062723	-0.076392	-0.076016	-0.020057	-0.019448	0.046456	-0.087621	0.02413	-0.041736	-0.041525	0.049744	0.011785	0.060368	0.0077612	-0.044014	0.010592	-0.0089325	-0.007673	0.041984	-0.011041	0.01539	-0.0041853
taxusin	-0.039551	0.017664	-0.007279	-0.0043624	-0.067647	0.073607	-0.018016	-0.011302	0.069272	0.028534	-0.046915	0.0031108	0.047253	-0.028552	-0.034027	0.056895	-0.01079	-0.045018	0.0099173	-0.032716	0.014079	0.014847	-0.075973	-0.057156	-0.031196	0.085032	0.020042	-0.01118	-0.031453	-0.0074466	-0.014736	0.012696	0.014854	0.010432	0.041488	-0.016038
tephrosin	-0.0099461	0.092425	0.036979	0.035215	0.022747	0.0080448	0.01477	0.016744	-0.038719	-0.013945	-0.011035	-0.077288	0.010762	0.0088021	-0.016638	-0.039289	-0.060077	0.02932	-0.038895	-0.010618	-0.0098576	0.050557	-0.061392	0.010749	0.010723	0.051812	-0.037795	0.018997	-0.042341	0.051289	0.042739	-0.042066	0.054166	0.0051628	0.13329	0.010188
tetrahydrocurcumin	0.058322	0.055698	-0.014469	0.0039731	0.017436	0.057444	0.038232	0.0065746	-0.015225	-0.011101	0.014251	-0.012774	-0.026684	0.018075	0.015707	-0.022514	0.062865	0.040854	-0.030872	-0.078895	-0.0013039	-0.07372	-0.045273	-0.069808	-0.027906	0.088705	-0.06016	0.027692	0.041797	-0.020001	-0.074426	0.00062778	0.023141	-0.11205	-0.048635	0.00017953
tetrahydrogeranylgeranyl PP	0.052891	-0.051738	-0.0027816	0.019057	-0.0063229	-0.044934	0.018212	-0.013712	-0.011857	0.005677	0.020111	0.029755	0.011782	-0.020381	0.0012658	0.010931	0.014572	-0.03998	0.010158	-0.002769	-0.035514	0.025823	-0.0053911	0.023244	0.02834	0.013371	-0.0089482	0.014448	-0.0099932	0.046878	-0.033788	-0.020619	0.031459	-0.057071	0.012681	-0.0090999
tetrahydropalmatine	0.02992	0.032042	-0.08578	-0.014134	0.028827	-0.012936	-0.0065485	-0.038536	-0.018246	-0.073101	-0.041947	0.013995	0.0043614	0.033563	-0.0046838	-0.041683	-0.0072907	-0.024701	-0.0107	0.0362	-0.032225	0.021934	0.0029814	-0.0018294	-0.048534	0.017838	-0.0026417	-0.065564	0.050122	-0.017062	-0.025332	0.057445	0.061959	0.08772	0.054992	-0.0075313
tetrahydropteroyl mono-L-glutamate	0.0034478	0.076075	-0.03588	0.02174	-0.06252	-0.0030324	0.031363	-0.021201	-0.021834	0.04611	-0.01039	-0.10536	0.017347	0.055203	0.030328	0.012723	0.021213	0.034439	-0.012709	-0.018555	-0.019144	0.10133	0.09368	0.051474	-0.042795	0.093086	-0.045709	-0.016859	-0.045818	0.061518	0.033306	0.00023846	-0.080411	0.042367	-0.012042	-0.0073711
tetrahydropteroyltri-L-glutamate	0.033194	0.076539	-0.033152	-0.007187	-0.0090358	-0.0019574	-0.012031	-0.032871	0.0034146	0.0054397	0.020949	-0.0011477	-0.0089989	0.023341	0.0069878	0.0052417	-0.018809	-0.005368	0.0076807	0.0067358	0.016848	0.0087533	0.014325	0.023148	-0.028367	-0.021191	-0.0060424	0.0025344	0.008405	0.0093369	-0.0067797	-0.012711	-0.0046755	-0.0043357	-0.010125	0.013204
thebaine	-0.0029553	-0.012099	-0.055115	0.081873	-0.090251	-0.068507	-0.12911	0.054364	-0.15518	0.027631	-0.00058621	0.0027631	0.017942	0.11343	0.0056867	-0.087824	-0.042678	-0.059264	0.073887	-0.00040489	-0.013624	0.046523	0.0039962	-0.08396	-0.13298	-0.12788	0.0023112	-0.044788	0.092847	0.033133	-0.020309	-0.078468	0.012486	-0.0022987	-0.086616	0.016345
theophylline	0.052713	-0.0047942	-0.027079	0.023573	0.033139	-0.0050556	0.082135	-0.088161	0.039254	0.0035304	-0.036026	-0.079367	-0.026398	0.070457	-0.030927	-0.098363	0.044113	0.058162	0.043159	0.029293	0.072371	0.035431	0.038813	-0.03627	0.054126	0.17011	0.013706	0.092161	0.10824	-0.069804	-0.054421	0.040209	0.081437	-0.023365	-0.0079044	0.0081363
thiamin	0.029357	0.067411	-0.033713	-0.029343	0.013256	0.06821	0.017594	0.01236	0.034466	0.0021021	0.023059	-0.046715	0.047988	0.013471	-0.01331	0.07291	0.013044	-0.010832	0.0048382	-0.0087945	0.023698	-0.020273	0.032236	0.039105	-0.016645	0.059191	0.0017798	0.03866	-0.036331	-0.014054	0.035233	-0.018732	-0.092719	0.0059013	-0.050851	-0.011427
thiamin diphosphate	-0.027158	-0.073155	0.022264	0.0096343	-0.032189	0.039977	-0.039082	0.075157	-0.033161	-0.056006	-0.029668	-0.033836	0.01126	-0.042878	-0.0067363	0.031093	-0.008621	0.051911	0.0041594	-0.036706	0.02256	-0.032533	-0.034473	-0.0057135	0.044277	-0.065172	0.033694	0.0046202	-0.0053037	0.0026339	0.029586	-0.024846	-0.0023675	-0.0011067	-0.073415	-0.0051405
thymidine	0.04433	-0.046886	-0.023653	0.033559	-0.027734	0.013756	0.028686	0.045413	-0.06305	0.040502	-0.067653	0.00034519	-0.038949	0.050164	-0.014617	0.027194	-0.013982	0.0285	0.057895	0.0019312	0.034699	0.037451	-0.031654	0.0025142	-0.0013445	0.056558	-0.0014792	0.021296	0.032405	0.0011673	-0.023271	0.017707	-0.023332	0.028402	0.015021	-0.00732
thymine	-0.018306	0.0015568	0.0035647	-0.018438	0.016512	0.042074	-0.059402	0.016108	0.0059434	-0.0344	-0.019091	-0.008796	0.017996	-0.016719	-0.056354	-0.088428	-0.025241	-0.077864	-0.054771	0.1166	0.030618	-0.0030432	-0.011157	0.016807	0.063531	-0.06119	0.06521	-0.077206	-0.011	0.074411	0.053091	-0.064547	-0.038407	-0.016636	-0.027689	0.013255
traumatin	0.026372	-0.026345	-0.00089608	0.0019347	0.0032899	0.10488	0.020438	-0.014108	-0.051651	-0.0069674	0.0079896	-0.020202	-0.086887	-0.074508	0.0235	-0.034373	0.0082024	0.043766	-0.024467	-0.019623	-0.10488	0.002533	-0.10617	-0.02817	-0.14721	-0.01598	0.041113	0.020747	0.065665	-0.031537	-0.044618	-0.034362	0.026199	-0.021713	-0.029259	-0.0079389
tricaffeoyl spermidine	0.018893	0.039791	0.032138	-0.020775	-0.06718	0.032683	0.033852	-0.0024513	-0.12181	-0.002224	-0.0030366	0.033049	0.016044	0.012901	-0.029094	-0.017271	-0.032162	-0.010781	0.0087821	0.047333	-0.07012	-0.063765	-0.012772	0.027014	0.074226	0.012764	-0.066252	0.017538	-0.024006	-0.025891	-0.019699	-0.028365	-0.013518	0.019538	-0.00043061	0.017988
tricoumaroyl spermidine	0.029543	0.038901	-0.066637	-0.03564	0.019811	0.00099554	-0.013362	0.004382	-0.0020955	0.020879	-0.0058281	0.0070115	0.0076621	0.035325	0.015206	0.0052126	0.027098	0.00091494	-0.034949	2.9697e-05	-0.024294	-0.035959	-0.00238	0.036456	0.02337	0.043764	0.0024921	0.029255	0.024227	0.0078408	0.025546	0.015587	-0.019726	-0.0027158	0.10781	-0.0037651
trihomomethionine	-0.010375	0.0072508	0.018787	-0.0066371	-0.11571	-0.024744	-0.041839	0.0093953	0.070957	-0.010387	0.030534	-0.0049367	0.039218	-0.11774	-0.018289	0.023692	-0.016855	-0.049045	-0.0035395	-0.023858	-0.010075	-0.077019	0.03169	0.014647	-0.036691	-0.054999	0.062075	-0.0087622	-0.047365	0.032678	0.033457	-0.0040397	-0.017026	-0.043077	-0.0016212	-0.01441
tryptamine	0.0032954	-0.033292	-0.0040702	0.0086443	-0.11354	-0.018197	-0.03223	-0.045434	0.0073553	0.0082067	-0.050427	0.022627	0.07756	0.0086016	0.029084	0.063987	-0.044534	0.0099305	0.024673	0.0032436	-0.01604	-0.038156	-0.040091	0.027359	0.0077154	-0.02423	-0.012592	0.015165	-0.048377	-0.038033	-0.020887	-0.022775	-0.002851	0.0065641	-0.049243	0.0038062
tuberonic acid glucoside	-0.032834	0.019209	-0.013585	-0.072839	0.016517	-0.022159	0.025311	0.036089	0.04513	0.0048282	-0.052864	-0.053312	0.014733	0.004911	0.033929	0.025111	-0.021126	-0.051787	0.093881	-0.04082	-0.013322	0.073223	0.032509	-0.029006	0.077794	0.0015425	-0.041474	-0.070328	0.019892	0.0031579	-0.018271	0.045038	-0.057473	-0.014018	0.019378	-0.00048972
tyramine	0.046154	-0.022865	0.0083734	-0.013025	-0.018526	0.073172	-0.037768	0.034882	0.01308	-0.0010474	0.046231	0.0086455	-0.014332	-0.012949	0.0028241	-0.10776	-0.0073689	-0.021842	0.021578	0.010011	-0.050944	0.004672	-0.027511	-0.019261	-0.020451	-0.008591	-0.0087776	-0.0026311	0.010224	-0.03379	-0.0088881	0.053758	-0.052156	0.055315	-0.007015	0.023308
ubiquinone 2	0.0018474	-0.035075	-0.052497	0.03347	-0.032709	0.03633	0.044297	0.064681	0.028149	-0.10937	0.018681	-0.06732	-0.01928	-0.11131	0.026829	-0.0051905	0.051681	0.042967	-0.047164	-0.0098161	-0.028371	0.0037233	0.0055311	0.011919	0.010988	0.042137	-0.062507	-0.0059813	-0.05302	0.0018325	-0.0336	-0.0069617	0.069037	-0.0058639	-0.013736	0.0023255
uroporphyrinogen III	0.03105	0.085456	0.02735	0.016105	0.0043504	0.027543	0.03354	0.0268	-0.01046	0.0014433	-0.027645	0.019438	0.026931	-0.027154	0.0048969	0.010013	-0.015255	0.046379	0.014883	-0.02609	0.0024286	-0.018968	-0.034894	0.020639	-0.0026177	-0.0029249	0.015132	0.014281	0.016664	0.0073671	-0.058339	-0.0032397	-0.0080057	0.025419	0.023008	-0.013078
verbascose	-0.033983	0.027783	0.0090769	0.045768	0.012427	0.11686	0.073631	0.03274	-0.051483	-0.0037411	0.0058323	0.079305	-0.024529	0.010185	-0.010889	0.0091676	0.019509	8.9505e-05	0.041487	-0.018325	0.010749	-0.0065103	0.013087	0.0087295	-0.0028754	-0.058505	-0.011975	-0.0096139	0.048066	-0.046728	0.00049106	-0.017764	-0.033301	0.0065923	-0.0011444	0.0076118
vernoleate	-0.015539	-0.040178	-0.10797	0.040844	-0.0084913	-0.10944	-0.0089961	0.030548	0.0869	-0.0044932	0.012997	0.081409	-0.034474	0.019969	-0.060019	0.034108	-0.065711	0.064017	-0.018468	-0.026923	-0.02814	-0.057809	0.03672	0.029808	-0.081617	0.10042	-0.061309	0.051605	-0.0033703	-0.0041814	0.013074	0.031016	0.0024378	-0.00026925	0.068617	-0.01495
vicianose	-0.00061699	-0.052514	-0.07151	0.027284	0.0025371	0.04115	-0.016806	-0.067859	0.092272	-0.073481	0.039611	-0.012067	0.0060918	-0.18519	-0.080138	0.041061	-0.044575	0.025385	0.03051	-0.07673	-0.021942	-0.038898	0.01702	0.003073	0.079953	0.012819	0.095117	-0.070113	0.039714	-0.0026078	0.019659	-0.089929	0.014752	0.048279	0.032191	-0.013949
vindoline	-0.039635	-0.0087398	-0.040357	0.046866	-0.016092	0.08114	-0.027158	-0.017989	0.02283	0.012668	-0.012421	0.04833	-0.020338	0.034686	-0.027533	-0.022863	0.016453	0.033404	-0.030479	-0.032241	0.005711	0.00053377	0.076091	-0.031169	0.0070867	-0.041241	-0.078361	-0.031952	-0.0062048	0.0043977	-0.009072	-0.021082	-0.0093738	-0.032043	-0.020538	-0.00088416
vinorine	-0.019048	-0.038182	-0.063487	0.022557	-0.037428	-0.02522	0.029729	-0.046298	-0.0075591	0.0039458	0.036644	-0.0071907	-0.0010528	-0.0067873	0.039906	-0.028204	0.064279	-0.0090462	-0.040234	-0.022934	-0.040564	0.025564	0.069474	0.045294	-0.0050986	0.03697	0.0029353	-0.035223	-0.020035	0.0041826	-0.06767	-0.012287	0.015323	-0.020542	0.0081818	0.0083506
vitexin 2"-O-β-D-glucoside	-0.038335	0.017163	0.0065975	-0.027669	-0.028839	-0.032083	-0.019106	-0.1068	0.045734	0.058172	-0.033816	0.045231	-0.081292	-0.037299	0.044399	-0.033017	0.0091083	-0.021495	-0.035244	-0.034671	-0.0092021	-0.00044848	0.043722	0.00063568	-0.012289	-0.0084248	-0.020558	-0.017027	-0.010553	0.038453	-0.012206	0.013648	0.044504	-0.0053175	-0.0021501	0.0021973
vomilenine	-0.022874	-0.026378	-0.051811	0.0054415	-0.020574	-0.028911	0.023294	0.009132	-0.0087958	-0.023032	0.058251	-0.027335	0.031053	-0.0038172	0.023703	-0.0014386	0.044203	0.020593	-0.014745	0.0092005	-0.020173	0.001148	0.0064543	0.00043897	-0.0015458	-0.0066545	-0.0038139	-0.0023434	-0.029962	-0.0098981	-0.0081408	-0.028038	-0.0083018	-0.011718	0.011554	8.1375e-05
xanthine	0.014413	0.090026	-0.0036849	0.0025421	-0.088553	-0.065947	-0.037467	-0.044218	0.056438	0.072883	-0.050403	0.0083818	-0.0099444	-0.067879	0.03622	-0.026893	0.0069128	0.010449	0.013815	-0.0097003	0.014438	0.010627	-0.031317	-0.017806	-0.029904	-0.0095163	0.034324	-0.033477	0.048038	-0.025095	0.06321	-0.039032	-0.025478	0.05766	-0.078425	0.0012103
xanthohumol	0.0034486	0.065224	0.017706	-0.0015919	-0.061468	-0.01488	0.036252	0.013348	-0.047742	-0.029934	-0.044953	0.01025	-0.039186	-0.025672	-0.040026	-0.023994	-0.065863	0.0037909	0.017583	-0.016903	-0.015023	0.017423	-0.033289	0.0091702	0.030552	0.017271	-0.016363	0.038219	-0.015004	0.015733	0.015482	0.00077011	-0.0047078	-0.032221	0.0094621	0.0053604
zealexin A3	-0.048835	0.036528	0.047993	-0.028515	-0.059372	-0.0087324	0.065164	-0.071001	0.012931	-0.021023	0.010486	-0.044418	0.0066051	-0.044968	0.029837	0.0197	0.03665	-0.018687	0.0031337	-0.039045	-0.019015	-0.078918	0.05723	-0.00072702	0.026196	0.0069671	-0.025074	0.060378	-0.037721	0.068905	0.036764	0.006577	-0.034127	0.0075032	-0.036975	0.011023
zealexin B1	0.019139	-0.0040328	-0.028465	-0.053943	0.018386	-0.033954	-0.013364	0.030958	0.052908	0.059508	-0.042043	-0.11146	0.0020111	-0.040416	0.066283	0.034796	0.02148	-0.034254	0.093777	0.012809	-0.0041669	0.034164	-0.015812	0.01506	0.00043696	0.042547	-0.056861	0.03585	0.0024568	-0.005898	-0.023692	-0.024996	-0.044959	0.009649	0.017245	-0.001012

## Sheet: ST3. Oatwheat_sig
compound	m/z	retention time	formula	Status F-value	Status raw p-value	Status adjusted p-value	Cultivar F-value	Cultivar raw p-value	Cultivar adjusted p-value	Interaction (Cultivar * Status) F-value	Interaction (Cultivar * Status) raw p-value	Interaction (Cultivar * Status) adjusted p-value
1-(β-D ribofuranosyl)nicotinamide	255.099	9.70837	C11H15N2O5	0.16	0.693	0.87722	6.159	0.000832	0.0011243	0.743	0.599	0.76923
1-18:0-2-18:1-phosphatidylethanolamine	746.556	19.7873	C41H80N1O8P1	2.186	0.152	0.38481	11.279	1.12e-05	1.88e-05	1.858	0.14	0.44
1-18:1-2-18:1-phosphatidate	700.496	24.4923	C39H71O8P1	0.531	0.473	0.71667	4.054	0.008	0.01	0.749	0.595	0.76923
1-18:1-2-18:1-phosphatidylethanolamine	744.543	22.4093	C41H78N1O8P1	5.89	0.023	0.16667	7.006	0.000366	0.00052199	1.942	0.124	0.41667
1-18:2-2-16:1-phosphatidate	670.461	28.1327	C37H65O8P1	2.897	0.102	0.31875	17.059	3.25e-07	7.22e-07	0.736	0.604	0.76943
1-18:2-2-18:2-digalactosyldiacylglycerol	940.593	24.3769	C51H88O15	1.518	0.23	0.50549	25.293	7.75e-09	2.28e-08	2.894	0.035	0.20588
1-18:2-2-18:2-monogalactosyldiacylglycerol	778.545	27.4311	C45H78O10	5.86	0.023	0.16667	15.008	1.02e-06	2.02e-06	1.361	0.274	0.54257
1-18:2-2-18:3-digalactosyldiacylglycerol	938.581	23.841	C51H86O15	1.37	0.253	0.52165	15.248	8.85e-07	1.77e-06	2.728	0.043	0.23243
1-18:3-2-18:2-monogalactosyldiacylglycerol	776.541	21.374	C45H76O10	0.184	0.671	0.86581	6.998	0.000368	0.00052199	0.577	0.717	0.83488
1-18:3-2-trans-16:1-phosphatidylglycerol	742.492	27.8584	C40H70O10P1	1.376	0.252	0.52165	49.646	7.04e-12	3.91e-11	0.511	0.765	0.85955
1,3-dipalmitoyl-2-phosphatidylcholine	734.562	24.8324	C40H80N1O8P1	3.424	0.077	0.31837	9.806	3.35e-05	5.28e-05	1.534	0.217	0.51765
1-O-galloyl-β-D-glucose	332.082	13.7652	C13H16O10	1.827	0.189	0.43953	29.256	1.81e-09	5.84e-09	0.861	0.521	0.72361
10β-hydroxytaxa-4(20),11-dien-5α-yl acetate	346.256	11.4453	C22H34O3	0.66	0.424	0.68943	6.088	0.000894	0.0012	1.548	0.213	0.51765
10-deacetyl-2-debenzoylbaccatin III	440.198	7.09956	C22H32O9	0.026	0.874	0.97654	199.23	1.01e-18	1.01e-16	10.561	1.89e-05	0.00189
12-hydroxydihydrochelirubine	379.097	7.60289	C21H17N1O6	0.982	0.332	0.59286	26.825	4.32e-09	1.33e-08	1.311	0.292	0.56538
16-feruloyloxypalmitate	448.286	21.3109	C26H39O6	0.161	0.692	0.87722	179.05	3.51e-18	2.34e-16	1.102	0.385	0.616
16-methoxytabersonine	367.205	9.73668	C22H27N2O3	0.048	0.829	0.94743	6.521	0.000582	0.00080833	1.058	0.408	0.63256
2-(3,4-dihydroxyphenyl)-3,5,7-trihydroxychromen-4-one	374.073	8.42246	C22H12O6	3.662	0.068	0.3	81.555	2.92e-14	4.49e-13	0.639	0.672	0.81455
2-omega-hydroxy-C22:0-LPA	510.338	28.3322	C25H49O8P1	12.375	0.002	0.044444	17.971	2.02e-07	4.75e-07	3.018	0.03	0.1875
2,4-dihydroxycinnamate	180.037	14.8848	C9H8O4	4.597	0.042	0.215	42.909	3.37e-11	1.5e-10	1.66	0.183	0.48158
2α,7β-dihydroxytaxusin	536.261	10.4542	C28H40O10	1.488	0.234	0.5087	47.402	1.16e-11	5.8e-11	0.301	0.907	0.94974
2α-hydroxytaxusin	520.27	6.66959	C28H40O9	0.45	0.509	0.73286	16.179	5.23e-07	1.1e-06	1.676	0.179	0.48158
2-amino-6-hydroxymethyl-7,8-dihydropteridin-4-one	223.105	4.20951	C9H13N5O2	0.019	0.891	0.98462	7.289	0.000281	0.00040432	0.113	0.988	0.99296
2-hydroxyphenylacetate	152.056	2.21523	C8H7O3	0.245	0.625	0.82614	13.747	2.18e-06	4.04e-06	0.58	0.715	0.83488
2-O-caffeoylglucarate	372.074	5.10533	C15H14O11	0.99	0.33	0.59286	29.577	1.62e-09	5.31e-09	2.014	0.113	0.39649
2-oxindole-3-acetyl-L-aspartate	306.079	1.98802	C14H12N2O6	0.793	0.382	0.63306	19.803	8.19e-08	1.97e-07	2.014	0.113	0.39649
2-oxoglutaramate	145.028	7.84191	C5H6N1O4	1.828	0.189	0.43953	29.728	1.54e-09	5.13e-09	0.582	0.714	0.83488
24-epicathasterone-22-O-sulfate	512.314	11.47	C28H47O6S1	3.16	0.088	0.31875	33.725	4.23e-10	1.54e-09	1.19	0.343	0.58983
24-methylenecycloartanol	440.406	16.792	C31H52O1	2.172	0.154	0.385	12.838	3.88e-06	6.99e-06	0.524	0.756	0.85424
3-(O-β-glucosyl)-2-oxindole-3-acetyl-asp	484.138	4.90917	C20H22N2O12	5.579	0.027	0.16875	5.64	0.001	0.0013072	3.258	0.022	0.15172
3-hydroxy-2-oxindole-3-acetyl-asp	322.078	6.59612	C14H12N2O7	6.39	0.018	0.16364	41.774	4.48e-11	1.95e-10	4.278	0.006	0.085714
3-hydroxyquinine	341.192	11.0245	C20H25N2O3	0.017	0.896	0.98462	7.628	0.000206	0.00030073	1.839	0.143	0.44
(3E)-phytochromobilin	584.28	11.4843	C33H34N4O6	0.163	0.69	0.87722	53.224	3.31e-12	2.28e-11	1.937	0.125	0.41667
4,21-dehydrogeissoschizine	351.181	7.07606	C21H23N2O3	2.931	0.1	0.31875	8.594	8.91e-05	0.00013708	1.599	0.198	0.495
4-aminobutanoate	104.069	2.65678	C4H9N1O2	0.842	0.368	0.62373	16.627	4.09e-07	8.8e-07	1.849	0.141	0.44
4-hydroxy-L-threonine	136.062	4.4627	C4H9N1O4	0.081	0.778	0.91813	45.453	1.82e-11	8.47e-11	1.387	0.264	0.53
4-hydroxybutanoate	104.051	1.17078	C4H7O3	1.199	0.284	0.55686	31.601	8.25e-10	2.89e-09	2.08	0.103	0.38148
4-methylthiobutylhydroximate	165.025	8.42262	C5H11N1O1S2	7.641	0.011	0.1375	17.305	2.85e-07	6.4e-07	3.103	0.027	0.17419
5-[[4-methoxy-3-(phenylmethoxy)phenyl]methyl]-2,4-pyrimidinediamine	336.164	8.34777	C19H20N4O2	2.512	0.126	0.36	11.098	1.28e-05	2.13e-05	1.079	0.397	0.6252
5,6-dihydrothymine	128.049	4.25651	C5H8N2O2	2.745	0.111	0.33529	17.395	2.72e-07	6.18e-07	1.867	0.138	0.44
5-hydroxyconiferyl alcohol	196.066	7.34243	C10H12O4	0.906	0.351	0.6069	150.36	2.67e-17	1.34e-15	1.189	0.344	0.58983
6-hydroxyflavone	238.07	6.79803	C15H10O3	1.515	0.23	0.50549	37.831	1.28e-10	5.02e-10	0.7	0.629	0.78625
6-methoxypodophyllotoxin	444.148	7.78919	C23H24O9	0.409	0.529	0.75035	59.291	1.01e-12	7.77e-12	4.302	0.006	0.085714
6-methylsulfinylhexyl glucosinolate	369.127	8.98268	C14H27N1O6S2	0.018	0.896	0.98462	48.689	8.69e-12	4.57e-11	0.92	0.485	0.69078
7,8-dihydroberberine	337.135	5.77578	C20H19N1O4	3.049	0.094	0.31875	23.986	1.3e-08	3.66e-08	0.242	0.94	0.9641
7-deoxyloganetate	198.083	7.37867	C10H13O4	9.661	0.005	0.076923	4.72	0.004	0.0050955	4.052	0.008	0.1
7-hydroxy-4'5'-dimethoxyisoflavone	298.075	5.33924	C17H14O5	3.35	0.08	0.31875	107.95	1.21e-15	2.69e-14	3.733	0.012	0.10909
7-hydroxyflavone	238.055	1.71307	C15H10O3	0.471	0.499	0.73286	6.955	0.000383	0.00053944	6.072	0.000908	0.032067
7-(methylthio)heptyl-glucosinolate	463.088	4.4203	C15H28N1O9S3	0.559	0.462	0.70534	49	8.11e-12	4.38e-11	1.797	0.151	0.45075
8-hydroxy-(+)-δ-cadinene	220.176	9.9958	C15H24O1	0.013	0.912	0.98595	11.954	7e-06	1.21e-05	1.188	0.345	0.58983
8-methylthiooctanaldoxime	189.11	8.79885	C9H19N1O1S1	0.00031	0.986	0.99095	17.855	2.14e-07	4.98e-07	1.823	0.146	0.44242
9-methylthiononylhydroximate	221.089	2.16078	C9H19N1O1S2	0.000992	0.975	0.99095	5.734	0.001	0.0013072	2.316	0.075	0.32609
(9Z,11E,14Z)-(13S)-hydroperoxyoctadeca-(9,11,14)-trienoate	310.206	12.9156	C18H29O4	0.000618	0.98	0.99095	8.275	0.000117	0.00017463	1.008	0.434	0.65263
(9Z,12E)-octadecadienoate	280.233	21.7348	C18H31O2	0.81	0.377	0.63306	3.208	0.023	0.027219	0.798	0.562	0.75894
adenosine 5'-phosphoramidate	346.079	10.714	C10H14N6O6P1	0.563	0.46	0.70534	64.62	3.92e-13	4.13e-12	1.459	0.24	0.52391
adonirubin	580.378	10.2256	C40H52O3	0.014	0.905	0.98595	79.611	3.82e-14	5.09e-13	1.957	0.122	0.41667
ajmaline	326.201	4.94404	C20H26N2O2	0.082	0.777	0.91813	35.942	2.18e-10	8.07e-10	1.119	0.377	0.61301
alizarin	240.037	4.05984	C14H8O4	1.832	0.189	0.43953	26.044	5.8e-09	1.73e-08	0.265	0.928	0.96166
allantoate	176.053	1.69967	C4H7N4O4	0.126	0.726	0.88	16.46	4.48e-07	9.53e-07	0.169	0.971	0.98081
α-ketol	312.222	11.8986	C18H31O4	1.23	0.278	0.5505	15.279	8.69e-07	1.76e-06	0.701	0.628	0.78625
α-tocotrienol	424.341	26.0596	C29H44O2	3.215	0.086	0.31875	17.65	2.38e-07	5.47e-07	1.391	0.263	0.53
benzoyl-β-D-glucopyranose	284.09	14.2365	C13H16O7	25.806	3.39e-05	0.00339	20.943	4.83e-08	1.22e-07	19.665	8.75e-08	1.75e-05
β-D-glucopyranosyl abscisate	426.193	17.135	C21H30O9	2.213	0.15	0.38462	50.84	5.44e-12	3.26e-11	0.933	0.477	0.68633
β-primeverose	312.107	1.3137	C11H20O10	0.477	0.496	0.73286	58.156	1.25e-12	9.26e-12	1.765	0.158	0.45143
bixin aldehyde	348.203	11.6085	C24H28O2	0.236	0.631	0.82614	20.669	5.47e-08	1.35e-07	1.109	0.382	0.616
bixin dimethyl ester	408.24	13.8864	C26H32O4	0.9	0.352	0.6069	23.447	1.63e-08	4.41e-08	2.05	0.108	0.39273
bornyl diphosphate	314.071	9.26623	C10H17O7P2	10.26	0.004	0.076923	38.219	1.15e-10	4.6e-10	1.166	0.355	0.595
calcitriol	416.32	15.8457	C27H44O3	1.857	0.186	0.43953	30.966	1.02e-09	3.46e-09	1.63	0.19	0.48608
capsorubin	600.415	25.0446	C40H56O4	3	0.096	0.31875	8.361	0.000109	0.00016515	1.23	0.326	0.58214
cocaine	304.163	4.86228	C17H22N1O4	4.553	0.043	0.215	15.866	6.23e-07	1.28e-06	1.638	0.188	0.48608
crepenynate	278.217	16.5771	C18H29O2	0.066	0.8	0.92486	23.079	1.9e-08	5.07e-08	0.781	0.573	0.75894
curcumin	368.118	16.7444	C21H20O6	2.407	0.134	0.36712	59.98	8.93e-13	7.14e-12	2.887	0.035	0.20588
curcumin monoglucoside	530.163	13.2888	C27H30O11	0.001	0.975	0.99095	62.278	5.9e-13	5.59e-12	1.268	0.31	0.56757
cyanidin 3-(p-coumaroyl)-glucoside	595.151	12.0121	C30H26O13	0.000733	0.979	0.99095	20.79	5.17e-08	1.29e-07	3.297	0.021	0.15
cycloeucalenone	424.375	27.3756	C30H48O1	5.755	0.025	0.16667	20.013	7.42e-08	1.81e-07	0.916	0.487	0.69078
D-nopaline	306.145	4.56015	C11H19N4O6	1.109	0.303	0.5717	23.652	1.5e-08	4.11e-08	2.127	0.097	0.37692
dehydroabietadiene	270.229	21.546	C20H30	0.51	0.482	0.72481	5.782	0.001	0.0013072	0.476	0.791	0.86923
dehydrospermidine	146.164	3.24571	C7H20N3	2.512	0.126	0.36	3.976	0.009	0.01118	2.703	0.045	0.23684
(+)-δ-cadinene	204.181	12.3763	C15H24	5.751	0.025	0.16667	33.261	4.88e-10	1.74e-09	2.385	0.068	0.31628
deoxypumiloside	496.195	7.70769	C26H28N2O8	9.682	0.005	0.076923	53.482	3.14e-12	2.24e-11	1.161	0.357	0.595
DIBOA β-D-glucoside	343.1	6.26199	C14H17N1O9	4.057	0.055	0.25	78.17	4.69e-14	5.86e-13	4.364	0.006	0.085714
dihydrocurcumin	370.133	9.02201	C21H22O6	8.459	0.008	0.11429	5.553	0.002	0.0025641	3.517	0.016	0.12593
dihydrosorgoleone	344.243	11.3628	C22H32O3	0.000394	0.984	0.99095	3.124	0.026	0.030588	1.255	0.315	0.56757
dimeric urushiol peroxide	658.43	26.7671	C42H58O6	7.087	0.014	0.14737	14.374	1.48e-06	2.85e-06	2.856	0.037	0.21143
dipalmitoyl phosphatidate	648.484	27.3361	C35H67O8P1	5.74	0.025	0.16667	8.48	9.82e-05	0.00014992	2.369	0.07	0.31818
dopaxanthin	390.114	8.88695	C18H15N2O8	0.139	0.712	0.87975	3.926	0.01	0.01227	2.185	0.089	0.356
dopaxanthin quinone	388.102	11.0446	C18H13N2O8	0.561	0.461	0.70534	111.23	8.59e-16	2.15e-14	0.434	0.82	0.8913
(E)-2-(methoxycarbonylmethyl)butenedioate	188.03	10.0292	C7H6O6	0.767	0.39	0.63934	26.43	5.01e-09	1.52e-08	0.551	0.736	0.85087
ε-carotene	536.424	23.2393	C40H56	3.302	0.082	0.31875	16.801	3.73e-07	8.11e-07	0.953	0.466	0.68529
eupatolin	492.133	10.1308	C23H24O12	0.4	0.533	0.7507	80.916	3.18e-14	4.54e-13	0.479	0.789	0.86923
feruloylagmatine	307.173	6.31752	C15H23N4O3	4.183	0.052	0.24762	3.864	0.01	0.01227	2.099	0.101	0.38113
geranylgeranyl chlorophyll b	900.459	11.7558	C55H64N4O6Mg1	5.21	0.032	0.18286	47.111	1.24e-11	6.05e-11	0.398	0.845	0.90374
ginsenoside Rg1	800.508	22.3718	C42H72O14	2.465	0.129	0.36338	13.519	2.51e-06	4.61e-06	0.906	0.494	0.69577
glutathione disulfide	614.184	10.8625	C20H30N6O12S2	1.17	0.29	0.55769	6.49	0.000599	0.00082621	0.53	0.751	0.85424
gossypol-6,6'-dimethyl ether	546.228	10.318	C32H34O8	0.002	0.967	0.99095	12.456	4.99e-06	8.75e-06	0.059	0.997	0.997
heliocide B2	424.214	10.1667	C26H31O5	0.002	0.961	0.99095	6.88	0.000412	0.00057622	0.593	0.705	0.83488
heliocide H4	410.198	7.52903	C25H29O5	0.051	0.823	0.94598	82.554	2.54e-14	4.23e-13	3.958	0.009	0.1
hemigossypol	260.107	8.85887	C15H16O4	27.071	2.49e-05	0.00339	52.668	3.71e-12	2.39e-11	2.228	0.084	0.35417
indole-3-acetyl-glutamate	304.115	14.8854	C15H14N2O5	3.633	0.069	0.3	11.538	9.33e-06	1.59e-05	4.123	0.008	0.1
indole-3-acetyl-isoleucine	288.142	6.37298	C16H19N2O3	12.219	0.002	0.044444	122.83	2.75e-16	7.86e-15	1.081	0.396	0.6252
indole-3-acetyl-leucine	288.152	1.66634	C16H19N2O3	0.143	0.709	0.87975	23.736	1.44e-08	4e-08	1.27	0.309	0.56757
indole-3-acetyl-phenylalanine	322.131	8.52826	C19H17N2O3	1.991	0.171	0.42222	10.551	1.9e-05	3.06e-05	1.012	0.432	0.65263
indole-3-acetyl-proline	272.11	6.79112	C15H15N2O3	5.373	0.029	0.17576	9.874	3.18e-05	5.05e-05	0.865	0.519	0.72361
inosine	268.085	8.74942	C10H12N4O5	0.44	0.513	0.73286	14.632	1.27e-06	2.49e-06	1.456	0.241	0.52391
isoliquiritigenin 4'-glucoside	418.115	10.9647	C21H22O9	6.548	0.017	0.1619	36.987	1.62e-10	6.23e-10	0.217	0.952	0.97143
kaempferide triglycoside	770.215	7.82299	C34H42O20	3.074	0.092	0.31875	92.78	6.79e-15	1.36e-13	5.258	0.002	0.05
kauralexin A2	334.217	6.84904	C20H28O4	0.619	0.439	0.7024	10.993	1.38e-05	2.28e-05	1.275	0.307	0.56757
kauralexin A3	334.205	15.5421	C20H28O4	1.756	0.198	0.45517	14.047	1.81e-06	3.42e-06	1.263	0.312	0.56757
L-cysteine	122.026	5.99941	C3H7N1O2S1	2.957	0.098	0.31875	9.173	5.53e-05	8.64e-05	3.847	0.011	0.10909
L-hyoscyamine	290.168	1.90854	C17H24N1O3	0.135	0.717	0.87975	22.132	2.85e-08	7.4e-08	0.594	0.705	0.83488
larreatricin	284.15	4.22542	C18H20O3	0.269	0.609	0.812	3.255	0.022	0.02619	0.428	0.825	0.89189
lathyrine	183.085	12.9048	C7H10N4O2	0.346	0.562	0.76986	11.338	1.07e-05	1.81e-05	1.18	0.348	0.58983
leucocyanidin	306.074	6.382	C15H14O7	0.004	0.95	0.99095	50.744	5.55e-12	3.26e-11	1.207	0.336	0.58983
lupan-3β,20-diol	444.407	28.5338	C30H52O2	2.383	0.136	0.36757	14.128	1.72e-06	3.28e-06	0.681	0.642	0.79259
lupinate	307.148	16.2263	C13H18N6O3	0.451	0.508	0.73286	6.357	0.000683	0.00093562	1.46	0.24	0.52391
luteolin-7-O-β-D-glucuronide	462.072	1.65969	C21H17O12	7.899	0.01	0.13333	48.16	9.77e-12	5.01e-11	2.667	0.047	0.24103
N-acetyl-farnesylcysteine	367.228	6.66252	C20H32N1O3S1	6.998	0.014	0.14737	13.134	3.2e-06	5.82e-06	2.122	0.098	0.37692
N-glucosylnicotinate	286.089	3.75624	C12H16N1O7	1.125	0.299	0.56952	10.833	1.55e-05	2.54e-05	0.785	0.571	0.75894
O-β-D-xylosylzeatin	351.145	5.12713	C15H21N5O5	0.352	0.559	0.76986	128.44	1.65e-16	5.5e-15	1.028	0.424	0.65231
O-sinapoylglucarate	416.098	1.69681	C17H18O12	2.909	0.101	0.31875	207.55	6.25e-19	1.01e-16	0.629	0.679	0.81807
O-sinapoylglucarolactone	398.074	5.94769	C17H18O11	0.077	0.783	0.91813	8.315	0.000113	0.00016992	1.427	0.25	0.52708
oleate	282.249	20.7136	C18H33O2	5.001	0.035	0.19444	51.796	4.44e-12	2.78e-11	1.51	0.224	0.52093
oxindole-3-acetyl-aspartate-N-β-glucose	468.131	14.4103	C20H22N2O11	2.849	0.104	0.32	5.281	0.002	0.0025641	1.423	0.252	0.52708
palmatine	352.161	6.18664	C21H22N1O4	0.003	0.96	0.99095	39.79	7.51e-11	3.13e-10	1.701	0.173	0.47397
palustradiene	272.256	17.914	C20H32	1.577	0.221	0.49663	3.064	0.028	0.032749	1.408	0.257	0.5299
pheophytin a	870.558	27.0874	C55H74N4O5	0.604	0.445	0.70534	39.184	8.82e-11	3.6e-10	1.258	0.314	0.56757
phlorizin	436.138	6.20492	C21H23O10	0.645	0.43	0.69355	36.548	1.83e-10	6.91e-10	6.015	0.000962	0.032067
phytosphingosine	318.297	12.145	C18H40N1O3	2.346	0.139	0.36842	4.04	0.008	0.01	0.658	0.659	0.80366
protoporphyrinogen IX	568.301	6.07645	C34H38N4O4	0.378	0.545	0.76224	5.989	0.000988	0.0013072	1.384	0.265	0.53
pseudobaptigenin	282.045	1.09559	C16H10O5	1	0.327	0.59286	61.791	6.43e-13	5.59e-12	1.331	0.285	0.55882
pyridoxal	167.052	9.99656	C8H9N1O3	0.003	0.956	0.99095	26.859	4.27e-09	1.33e-08	0.753	0.592	0.76923
quercetin 3-rhamnoside-7-rhamnoside	596.164	7.8022	C27H31O15	0.306	0.585	0.79592	145.09	4.03e-17	1.61e-15	4.754	0.004	0.072727
quinidine	325.198	17.9396	C20H25N2O2	0.013	0.91	0.98595	3.294	0.021	0.02515	0.744	0.598	0.76923
raucaffrinoline	352.183	5.82899	C21H24N2O3	4.624	0.042	0.215	31.535	8.43e-10	2.91e-09	5.005	0.003	0.06
red chlorophyll catabolite	628.308	8.9918	C35H38N4O7	1.634	0.213	0.48409	24.628	1.01e-08	2.93e-08	0.695	0.633	0.78634
rotenolone	410.146	6.42459	C23H22O7	0.005	0.942	0.99095	10.43	2.08e-05	3.33e-05	0.538	0.745	0.85424
(S)-N-methylcanadine	354.173	7.43158	C21H24N1O4	1.415	0.246	0.52165	44.677	2.19e-11	9.95e-11	1.523	0.22	0.51765
(S)-tetrahydrocolumbamine	341.157	5.80286	C20H23N1O4	0.088	0.769	0.91813	50.278	6.14e-12	3.51e-11	1.546	0.213	0.51765
salicin	286.1	1.84966	C13H18O7	0.791	0.383	0.63306	16.933	3.47e-07	7.63e-07	1.489	0.23	0.52135
salicin 6-phosphate	366.076	4.63067	C13H17O10P1	1.832	0.188	0.43953	13.968	1.9e-06	3.55e-06	1.184	0.346	0.58983
salicyl-6-hydroxy-2-cyclohexene-on-oyl	262.089	4.01592	C14H14O5	5.899	0.023	0.16667	88.403	1.17e-14	2.13e-13	1.124	0.374	0.61301
salicylate 2-O-β-D-glucoside	300.091	6.02068	C13H15O8	13.354	0.001	0.04	7.767	0.000182	0.00026963	4.96	0.003	0.06
secoisolariciresinol	362.171	6.75594	C20H26O6	0.076	0.785	0.91813	2.943	0.033	0.03815	0.492	0.779	0.86556
secoisolariciresinol monoglucoside	524.225	4.98841	C26H36O11	7.428	0.012	0.14118	77.21	5.39e-14	6.34e-13	3.93	0.01	0.10526
secologanin	388.147	10.9573	C17H24O10	3.195	0.087	0.31875	24.501	1.06e-08	3.03e-08	0.402	0.842	0.90374
serotonin	177.1	2.54807	C10H13N2O1	13.649	0.001	0.04	3.022	0.03	0.034884	3.572	0.015	0.12593
sterculate	294.248	25.693	C19H33O2	9.71	0.005	0.076923	19.537	9.29e-08	2.21e-07	0.961	0.461	0.68296
steviolmonoside	480.276	11.9551	C26H40O8	6.809	0.015	0.15	21.949	3.08e-08	7.9e-08	1.915	0.129	0.42295
stigmasterol 3-O-β-D-glucoside	574.41	11.9091	C35H58O6	1.029	0.32	0.59259	7.72	0.00019	0.00027941	1.73	0.166	0.46111
tetrahydrogeranylgeranyl PP	454.233	10.6519	C20H37O7P2	0.48	0.495	0.73286	62.001	6.2e-13	5.59e-12	0.98	0.45	0.67164
tetrahydropteroyl-tri-L-glutamate	703.247	8.37173	C29H33N9O12	2.325	0.14	0.36842	40.575	6.1e-11	2.6e-10	8.812	7.43e-05	0.003715
tricoumaroyl spermidine	583.265	8.86157	C34H37N3O6	0.01	0.92	0.98925	28.46	2.39e-09	7.59e-09	0.832	0.54	0.73973
tuberonic acid glucoside	388.162	19.4431	C18H27O9	1.377	0.252	0.52165	8.924	6.77e-05	0.00010496	2.205	0.087	0.3551
vicianose	312.103	6.27119	C11H20O10	3.384	0.078	0.31837	3.521	0.016	0.019394	0.945	0.47	0.68613
vitexin 2"-O-β-D-glucoside	594.149	12.0393	C27H29O15	5.913	0.023	0.16667	46.568	1.4e-11	6.67e-11	9.6	3.93e-05	0.00262
vomilenine	350.173	14.8812	C21H22N2O3	0.092	0.764	0.91813	7.341	0.000268	0.00038841	1.428	0.25	0.52708
xanthine	152.03	1.68831	C5H4N4O2	11.749	0.002	0.044444	2.895	0.035	0.04023	3.449	0.017	0.12593
zealexin A3	250.16	5.85002	C15H21O3	0.935	0.343	0.6069	12.777	4.04e-06	7.21e-06	1.661	0.182	0.48158
zealexin B1	232.152	7.11722	C15H19O2	0.592	0.449	0.70534	4.179	0.007	0.0088608	0.855	0.525	0.72414

## Sheet: ST4. Fisher's LSD
	f.value	p.value	-LOG10 p-value	FDR	Fisher's LSD
α-ethynylagmatine	3.2836	0.0071916	2.1432	0.011741	Choteau control - Choteau infested; Choteau control - Conan control; Choteau control - Conan infested; Choteau control - Reeder control; Choteau control - Reeder infested; Choteau control - Scholar control; Dane control - Choteau infested; Dane infested - Choteau infested; Otana control - Choteau infested; Otana infested - Choteau infested; Dane control - Conan control; Otana control - Conan cont…
α-1,6-D-mannobiose	2.4657	0.031284	1.5047	0.041515	Conan control - Choteau control; Dane control - Choteau control; Dane infested - Choteau control; Scholar infested - Choteau control; Conan control - Otana control; Conan control - Otana infested; Conan control - Scholar control; Dane control - Conan infested; Dane control - Otana control; Dane control - Otana infested; Dane control - Reeder control; Dane control - Reeder infested; Dane control -…
α-D-glucosamine 6-phosphate	3.2296	0.0078957	2.1026	0.012745	Dane control - Choteau control; Dane infested - Choteau control; Dane control - Choteau infested; Dane infested - Choteau infested; Dane control - Conan control; Dane infested - Conan control; Dane control - Conan infested; Dane infested - Conan infested; Dane control - Otana control; Dane control - Otana infested; Dane control - Reeder control; Dane control - Reeder infested; Dane control - Scho…
α-maltose-6'-phosphate	35.239	4.1105e-12	11.386	4.1222e-11	Choteau infested - Choteau control; Dane control - Choteau control; Dane infested - Choteau control; Otana control - Choteau control; Otana infested - Choteau control; Choteau infested - Conan control; Choteau infested - Conan infested; Dane control - Choteau infested; Dane infested - Choteau infested; Otana control - Choteau infested; Otana infested - Choteau infested; Choteau infested - Reeder …
α-ribazole-5'-phosphate	5.8917	0.00014323	3.844	0.00036563	Conan control - Choteau control; Conan infested - Choteau control; Reeder control - Choteau control; Scholar infested - Choteau control; Conan control - Choteau infested; Conan infested - Choteau infested; Reeder control - Choteau infested; Scholar infested - Choteau infested; Conan control - Dane control; Conan control - Dane infested; Conan control - Otana control; Conan control - Otana infeste…
α-tocotrienol	26.123	1.0787e-10	9.9671	6.7012e-10	Dane control - Choteau control; Dane infested - Choteau control; Otana control - Choteau control; Otana infested - Choteau control; Reeder control - Choteau control; Dane control - Choteau infested; Dane infested - Choteau infested; Otana control - Choteau infested; Otana infested - Choteau infested; Reeder control - Choteau infested; Dane control - Conan control; Dane infested - Conan control; O…
β-D-glucopyranosyl abscisate	1693.7	6.9849e-32	31.156	1.2904e-30	Choteau control - Conan control; Choteau control - Conan infested; Choteau control - Dane control; Choteau control - Dane infested; Choteau control - Otana control; Choteau control - Otana infested; Choteau control - Scholar control; Choteau infested - Dane control; Choteau infested - Dane infested; Choteau infested - Otana control; Choteau infested - Otana infested; Conan control - Dane control;…
β-D-ribosylnicotinate	27.22	6.9214e-11	10.16	4.6719e-10	Dane control - Choteau control; Dane infested - Choteau control; Otana control - Choteau control; Otana infested - Choteau control; Dane control - Choteau infested; Dane infested - Choteau infested; Otana control - Choteau infested; Otana infested - Choteau infested; Scholar control - Choteau infested; Dane control - Conan control; Dane infested - Conan control; Otana control - Conan control; Ota…
β-peltatin A methyl ether	2.8243	0.01619	1.7908	0.022868	Dane control - Choteau control; Dane infested - Choteau control; Otana control - Choteau control; Reeder infested - Choteau control; Scholar infested - Choteau control; Dane control - Choteau infested; Dane infested - Choteau infested; Reeder infested - Choteau infested; Dane control - Conan control; Dane infested - Conan control; Reeder infested - Conan control; Scholar infested - Conan control;…
β-primeverose	26.695	8.5394e-11	10.069	5.6025e-10	Choteau control - Choteau infested; Choteau control - Dane control; Choteau control - Dane infested; Choteau control - Otana control; Choteau control - Otana infested; Conan control - Choteau infested; Conan infested - Choteau infested; Choteau infested - Dane control; Choteau infested - Dane infested; Choteau infested - Otana control; Choteau infested - Otana infested; Reeder control - Choteau i…
ε-carotene	13.409	1.0352e-07	6.985	4.7188e-07	Choteau control - Choteau infested; Choteau control - Conan control; Choteau control - Conan infested; Dane control - Choteau control; Dane infested - Choteau control; Otana control - Choteau control; Otana infested - Choteau control; Choteau control - Reeder infested; Choteau control - Scholar control; Choteau control - Scholar infested; Dane control - Choteau infested; Dane infested - Choteau i…
gamma-glutamyl-isopropylamide	4.5979	0.00087024	3.0604	0.0018182	Dane control - Choteau control; Dane infested - Choteau control; Otana control - Choteau control; Otana infested - Choteau control; Scholar infested - Choteau control; Dane control - Choteau infested; Dane infested - Choteau infested; Otana control - Choteau infested; Dane control - Conan control; Dane infested - Conan control; Otana control - Conan control; Otana infested - Conan control; Schola…
gamma-L-glutamyl-5-phosphate	1041.9	2.3467e-29	28.63	3.3619e-28	Choteau control - Dane control; Choteau control - Dane infested; Choteau control - Otana control; Choteau control - Otana infested; Choteau infested - Dane control; Choteau infested - Dane infested; Choteau infested - Otana control; Choteau infested - Otana infested; Conan control - Dane control; Conan control - Dane infested; Conan control - Otana control; Conan control - Otana infested; Conan i…
gamma-thiomethyl glutamate	29.342	3.0666e-11	10.513	2.2661e-10	Dane control - Choteau control; Dane infested - Choteau control; Otana control - Choteau control; Otana infested - Choteau control; Reeder infested - Choteau control; Dane control - Choteau infested; Dane infested - Choteau infested; Otana control - Choteau infested; Otana infested - Choteau infested; Reeder infested - Choteau infested; Dane control - Conan control; Dane infested - Conan control;…
omega-hydroxycaprate	1030.9	2.6655e-29	28.574	3.7423e-28	Dane control - Choteau control; Dane infested - Choteau control; Otana control - Choteau control; Otana infested - Choteau control; Dane control - Choteau infested; Dane infested - Choteau infested; Otana control - Choteau infested; Otana infested - Choteau infested; Dane control - Conan control; Dane infested - Conan control; Otana control - Conan control; Otana infested - Conan control; Dane co…
(2S,5R)-2-(2-hydroxypropan-2-yl)-5-(9-dimethyl)-1-oxaspiro[5.5]undec-8-ene-7,10-dione	2.9814	0.012214	1.9131	0.018282	Choteau infested - Dane control; Choteau infested - Dane infested; Choteau infested - Otana control; Choteau infested - Otana infested; Conan control - Dane control; Conan control - Dane infested; Conan control - Otana infested; Conan infested - Dane control; Conan infested - Dane infested; Conan infested - Otana control; Conan infested - Otana infested; Reeder control - Dane control; Reeder infe…
(2Z,6Z)-farnesyl diphosphate	3.7733	0.0031586	2.5005	0.0056124	Choteau infested - Choteau control; Conan infested - Choteau control; Otana control - Choteau control; Reeder control - Choteau control; Reeder infested - Choteau control; Scholar control - Choteau control; Scholar infested - Choteau control; Choteau infested - Dane control; Choteau infested - Dane infested; Choteau infested - Otana infested; Conan control - Dane control; Conan control - Dane inf…
(3E)-phytochromobilin	1320.2	1.38e-30	29.86	2.3066e-29	Choteau infested - Choteau control; Dane control - Choteau control; Dane infested - Choteau control; Otana control - Choteau control; Otana infested - Choteau control; Choteau infested - Conan control; Dane control - Choteau infested; Dane infested - Choteau infested; Otana control - Choteau infested; Otana infested - Choteau infested; Choteau infested - Reeder infested; Choteau infested - Schola…
(5Z)-(15S)-11-α-hydroxy-9,15-dioxoprostanoate	4.2519	0.0014734	2.8317	0.0028973	Choteau control - Dane control; Choteau control - Dane infested; Choteau control - Otana control; Choteau control - Otana infested; Conan control - Choteau infested; Conan infested - Choteau infested; Reeder control - Choteau infested; Conan control - Dane control; Conan control - Dane infested; Conan control - Otana control; Conan control - Otana infested; Conan control - Reeder infested; Conan …
(9Z,11E,14Z)-13S-hydroperoxyoctadeca-(9,11,14 )-trienoate	2.9829	0.01218	1.9143	0.01827	Choteau control - Dane control; Choteau control - Otana control; Choteau infested - Dane control; Choteau infested - Otana control; Conan control - Dane control; Conan control - Dane infested; Conan control - Otana control; Conan control - Otana infested; Conan infested - Dane control; Conan infested - Dane infested; Conan infested - Otana control; Conan infested - Otana infested; Conan infested …
(E)-2-(methoxycarbonylmethyl)butenedioate	16.302	1.488e-08	7.8274	8.4239e-08	Choteau infested - Choteau control; Conan control - Choteau control; Conan infested - Choteau control; Reeder control - Choteau control; Reeder infested - Choteau control; Scholar control - Choteau control; Conan control - Choteau infested; Conan infested - Choteau infested; Choteau infested - Dane control; Choteau infested - Dane infested; Choteau infested - Otana control; Choteau infested - Ota…
(R)-3-[(R)-3-hydroxybutanoyloxy]butanoate	4.842	0.00060736	3.2166	0.0013164	Choteau infested - Choteau control; Dane control - Choteau control; Dane infested - Choteau control; Otana control - Choteau control; Scholar infested - Choteau control; Choteau infested - Conan control; Choteau infested - Otana infested; Choteau infested - Reeder control; Choteau infested - Reeder infested; Choteau infested - Scholar control; Dane control - Conan control; Dane infested - Conan c…
(R)-3-(4-hydroxyphenyl)lactate	3.0715	0.010412	1.9825	0.015954	Conan control - Choteau control; Reeder control - Choteau control; Choteau infested - Dane control; Choteau infested - Dane infested; Choteau infested - Scholar infested; Conan control - Conan infested; Conan control - Dane control; Conan control - Dane infested; Conan control - Otana control; Conan control - Otana infested; Conan control - Scholar infested; Reeder control - Dane control; Reeder …
(R)-6-hydroxynicotine	1153.5	6.9481e-30	29.158	1.1085e-28	Dane control - Choteau control; Dane infested - Choteau control; Otana control - Choteau control; Otana infested - Choteau control; Dane control - Choteau infested; Dane infested - Choteau infested; Otana control - Choteau infested; Otana infested - Choteau infested; Dane control - Conan control; Dane infested - Conan control; Otana control - Conan control; Otana infested - Conan control; Dane co…
(R)-amygdalin	6.4924	6.7006e-05	4.1739	0.00018303	Dane control - Choteau control; Dane infested - Choteau control; Otana control - Choteau control; Otana infested - Choteau control; Dane control - Choteau infested; Dane infested - Choteau infested; Otana control - Choteau infested; Otana infested - Choteau infested; Dane control - Conan control; Dane infested - Conan control; Otana control - Conan control; Otana infested - Conan control; Dane co…
(S)-N-methylcanadine	1918.6	1.5686e-32	31.804	3.1462e-31	Choteau infested - Choteau control; Conan control - Choteau control; Conan infested - Choteau control; Choteau control - Dane control; Choteau control - Dane infested; Choteau control - Otana control; Choteau control - Otana infested; Reeder control - Choteau control; Reeder infested - Choteau control; Scholar control - Choteau control; Scholar infested - Choteau control; Choteau infested - Dane …
([1-(2-amino-7-methyl-4-oxo-7,8-dihydro-3H-pteridin-6-yl)]ethyl-4-(β-D-ribofuranosyl)aminobenzene 5'-phosphate	15.633	2.2688e-08	7.6442	1.1886e-07	Dane control - Choteau control; Dane infested - Choteau control; Otana control - Choteau control; Otana infested - Choteau control; Reeder control - Choteau control; Reeder infested - Choteau control; Dane control - Choteau infested; Dane infested - Choteau infested; Otana control - Choteau infested; Otana infested - Choteau infested; Reeder control - Choteau infested; Reeder infested - Choteau i…
1,2-dioctanoyl-1,2,6-hexanetriol	998.96	3.8849e-29	28.411	5.2446e-28	Dane control - Choteau control; Dane infested - Choteau control; Otana control - Choteau control; Otana infested - Choteau control; Dane control - Choteau infested; Dane infested - Choteau infested; Otana control - Choteau infested; Otana infested - Choteau infested; Dane control - Conan control; Dane infested - Conan control; Otana control - Conan control; Otana infested - Conan control; Dane co…
1-oleyl-2-lyso-phosphatidate	6.6926	5.2527e-05	4.2796	0.00014632	Choteau control - Dane control; Choteau control - Dane infested; Choteau control - Otana control; Choteau control - Otana infested; Choteau infested - Dane control; Choteau infested - Dane infested; Choteau infested - Otana control; Choteau infested - Otana infested; Conan control - Dane control; Conan control - Dane infested; Conan control - Otana control; Conan control - Otana infested; Conan c…
1-(β-D-ribofuranosyl)-nicotinamide	3.0782	0.010289	1.9876	0.015874	Otana control - Choteau control; Otana infested - Choteau control; Reeder infested - Choteau control; Otana control - Choteau infested; Otana infested - Choteau infested; Reeder infested - Choteau infested; Scholar control - Choteau infested; Otana control - Conan infested; Otana infested - Conan infested; Otana control - Dane control; Otana infested - Dane control; Reeder infested - Dane control…
1-(2-amino-2-deoxy-α-D-glucopyranosyl-1D-myo-inositol	3.5784	0.0043589	2.3606	0.0074091	Reeder infested - Choteau control; Scholar control - Choteau control; Scholar infested - Choteau control; Reeder infested - Choteau infested; Scholar control - Choteau infested; Scholar infested - Choteau infested; Reeder infested - Conan control; Scholar control - Conan control; Scholar infested - Conan control; Reeder infested - Conan infested; Scholar control - Conan infested; Scholar infested…
1,2-dibutyrin	6.8939	4.1309e-05	4.384	0.00011553	Choteau control - Conan control; Choteau control - Conan infested; Choteau control - Reeder control; Choteau control - Reeder infested; Choteau control - Scholar control; Choteau control - Scholar infested; Dane control - Choteau infested; Dane infested - Choteau infested; Otana control - Choteau infested; Dane control - Conan control; Dane infested - Conan control; Otana control - Conan control;…
1,2-di-O-sinapoyl-β-D-glucose	4.6856	0.00076393	3.1169	0.0016153	Dane control - Choteau control; Otana control - Choteau control; Otana infested - Choteau control; Reeder control - Choteau control; Scholar control - Choteau control; Dane control - Choteau infested; Otana control - Choteau infested; Otana infested - Choteau infested; Reeder control - Choteau infested; Scholar control - Choteau infested; Dane control - Conan control; Otana control - Conan contro…
1,2-dipalmitoyl-phosphatidylcholine	3.358	0.0063285	2.1987	0.010429	Dane control - Choteau control; Otana infested - Choteau control; Dane control - Choteau infested; Dane infested - Choteau infested; Otana control - Choteau infested; Otana infested - Choteau infested; Reeder control - Choteau infested; Dane control - Conan control; Dane infested - Conan control; Otana control - Conan control; Otana infested - Conan control; Reeder control - Conan control; Otana …
1,3,5-trimethoxybenzene	3.9313	0.0024444	2.6118	0.0045516	Choteau control - Conan control; Choteau control - Conan infested; Choteau control - Dane control; Choteau control - Dane infested; Choteau control - Otana control; Choteau control - Otana infested; Choteau infested - Dane control; Choteau infested - Dane infested; Choteau infested - Otana control; Scholar infested - Conan control; Scholar control - Conan infested; Scholar infested - Conan infest…
1,3,7-trimethyl-5-hydroxyisourate	7.1227	3.161e-05	4.5002	8.9838e-05	Choteau infested - Choteau control; Dane control - Choteau control; Dane infested - Choteau control; Scholar infested - Choteau control; Choteau infested - Conan control; Choteau infested - Conan infested; Choteau infested - Otana control; Choteau infested - Otana infested; Choteau infested - Scholar control; Dane control - Conan control; Dane infested - Conan control; Scholar infested - Conan co…
1,3-dihydroxy-N-methylacridone	12.825	1.5953e-07	6.7972	7.0434e-07	Choteau control - Dane control; Choteau control - Dane infested; Choteau control - Otana control; Choteau control - Otana infested; Choteau infested - Dane control; Choteau infested - Dane infested; Choteau infested - Otana control; Choteau infested - Otana infested; Conan control - Dane control; Conan control - Dane infested; Conan control - Otana control; Conan control - Otana infested; Conan i…
1,3-dioctanoylglycerol	3.0868	0.010134	1.9942	0.015738	Conan infested - Choteau control; Dane control - Choteau control; Choteau infested - Dane infested; Conan control - Dane infested; Conan control - Reeder control; Conan control - Scholar infested; Conan infested - Dane infested; Conan infested - Otana control; Conan infested - Otana infested; Conan infested - Reeder control; Conan infested - Scholar control; Conan infested - Scholar infested; Dan…
1,4-β-D-glucan	3.8693	0.0027016	2.5684	0.0049647	Choteau infested - Choteau control; Dane control - Choteau control; Dane infested - Choteau control; Otana control - Choteau control; Reeder infested - Choteau control; Scholar infested - Choteau control; Choteau infested - Conan control; Choteau infested - Conan infested; Choteau infested - Reeder control; Choteau infested - Scholar control; Dane control - Conan control; Dane infested - Conan co…
1,4-dihydroxy-6,7,8-trimethoxy-2-methylanthraquinone	2.381	0.036652	1.4359	0.048093	Dane control - Choteau control; Dane infested - Choteau control; Otana control - Choteau control; Otana infested - Choteau control; Dane control - Choteau infested; Dane infested - Choteau infested; Otana control - Choteau infested; Otana infested - Choteau infested; Otana control - Conan control; Dane control - Reeder infested; Dane control - Scholar infested; Dane infested - Reeder infested; Ot…
1,4-naphthoquinone	3.4368	0.0055327	2.2571	0.0091819	Otana control - Choteau control; Otana infested - Choteau control; Conan infested - Choteau infested; Otana control - Choteau infested; Otana infested - Choteau infested; Otana control - Conan control; Otana infested - Conan control; Conan infested - Dane control; Conan infested - Reeder infested; Conan infested - Scholar control; Conan infested - Scholar infested; Otana control - Dane control; O…
1,5,7-trihydroxy-6,8-dimethoxyanthraquinone	2.5096	0.028825	1.5402	0.038481	Choteau control - Dane control; Choteau control - Dane infested; Choteau control - Reeder infested; Reeder control - Choteau infested; Conan infested - Dane control; Conan infested - Dane infested; Otana control - Dane control; Otana infested - Dane control; Reeder control - Dane control; Scholar control - Dane control; Scholar infested - Dane control; Reeder control - Dane infested; Scholar cont…
10-deacetyl-2-debenzoylbaccatin III	7621.8	1.0295e-39	38.987	2.409e-37	Choteau infested - Choteau control; Dane control - Choteau control; Dane infested - Choteau control; Otana control - Choteau control; Otana infested - Choteau control; Reeder infested - Choteau control; Scholar infested - Choteau control; Choteau infested - Conan infested; Dane control - Choteau infested; Dane infested - Choteau infested; Otana control - Choteau infested; Otana infested - Choteau…
10-deoxysarpagine	2.7841	0.017411	1.7592	0.024494	Choteau infested - Choteau control; Otana infested - Choteau control; Reeder infested - Choteau control; Scholar infested - Choteau control; Choteau infested - Conan control; Choteau infested - Dane control; Otana infested - Conan control; Scholar infested - Conan control; Conan infested - Dane control; Otana infested - Dane control; Reeder infested - Dane control; Scholar infested - Dane control…
10-hydroxydihydrosanguinarine	36.524	2.7642e-12	11.558	2.8962e-11	Dane control - Choteau control; Dane infested - Choteau control; Otana control - Choteau control; Otana infested - Choteau control; Reeder infested - Choteau control; Dane control - Choteau infested; Dane infested - Choteau infested; Otana control - Choteau infested; Otana infested - Choteau infested; Reeder infested - Choteau infested; Dane control - Conan control; Dane infested - Conan control;…
10-methyl-5,6,7,8-tetrahydropteroylglutamate	2.847	0.015539	1.8086	0.022081	Reeder control - Choteau control; Reeder infested - Choteau control; Reeder control - Conan control; Reeder control - Dane control; Reeder infested - Dane control; Scholar control - Dane control; Scholar infested - Dane control; Reeder control - Dane infested; Reeder infested - Dane infested; Scholar control - Dane infested; Scholar infested - Dane infested; Reeder control - Otana control; Reeder…
1-16:0-2-lysophosphatidylcholine	2.6388	0.022702	1.6439	0.030589	Choteau control - Reeder infested; Dane control - Choteau infested; Dane infested - Choteau infested; Otana control - Choteau infested; Dane control - Conan infested; Dane infested - Conan infested; Otana control - Conan infested; Dane control - Reeder infested; Dane infested - Reeder infested; Otana control - Reeder infested; Otana control - Scholar control; Otana infested - Reeder infested
1-18:0-2-18:1-phosphatidylethanolamine	6.1359	0.0001046	3.9805	0.00028221	Choteau control - Conan infested; Choteau control - Reeder control; Choteau control - Reeder infested; Choteau control - Scholar control; Choteau control - Scholar infested; Dane control - Choteau infested; Dane infested - Choteau infested; Otana control - Choteau infested; Dane control - Conan control; Dane infested - Conan control; Otana control - Conan control; Dane control - Conan infested; D…
1-18:1-2-16:0-phosphatidylglycerol	5.8282	0.00015564	3.8079	0.00039301	Choteau control - Choteau infested; Choteau control - Reeder control; Choteau control - Reeder infested; Choteau control - Scholar control; Conan infested - Choteau infested; Dane control - Choteau infested; Dane infested - Choteau infested; Otana control - Choteau infested; Otana infested - Choteau infested; Dane control - Conan control; Dane infested - Conan control; Otana control - Conan contr…
1-18:1-2-18:1-phosphatidylethanolamine	4.4971	0.0010125	2.9946	0.0020967	Choteau control - Choteau infested; Choteau control - Conan control; Choteau control - Conan infested; Choteau control - Reeder infested; Choteau control - Scholar control; Choteau control - Scholar infested; Dane control - Choteau infested; Dane infested - Choteau infested; Otana control - Choteau infested; Otana infested - Choteau infested; Reeder control - Choteau infested; Dane control - Cona…
1-18:2-2-16:1-phosphatidate	14.351	5.3173e-08	7.2743	2.5393e-07	Dane control - Choteau control; Dane infested - Choteau control; Otana control - Choteau control; Otana infested - Choteau control; Dane control - Choteau infested; Dane infested - Choteau infested; Otana control - Choteau infested; Otana infested - Choteau infested; Reeder control - Choteau infested; Dane control - Conan control; Dane infested - Conan control; Otana control - Conan control; Otan…
1-18:2-2-16:2-monogalactosyldiacylglycerol	2.8703	0.014901	1.8268	0.021479	Dane control - Choteau infested; Dane infested - Choteau infested; Otana control - Choteau infested; Otana infested - Choteau infested; Reeder control - Choteau infested; Dane control - Conan control; Otana control - Conan control; Dane control - Reeder infested; Dane control - Scholar control; Dane control - Scholar infested; Dane infested - Reeder infested; Dane infested - Scholar control; Dane…
1-18:2-2-18:2-digalactosyldiacylglycerol	13.538	9.4278e-08	7.0256	4.3541e-07	Choteau control - Choteau infested; Choteau control - Conan control; Choteau control - Conan infested; Dane control - Choteau control; Dane infested - Choteau control; Otana infested - Choteau control; Choteau control - Reeder infested; Choteau control - Scholar control; Choteau control - Scholar infested; Dane control - Choteau infested; Dane infested - Choteau infested; Otana control - Choteau …
1-18:2-2-18:2-monogalactosyldiacylglycerol	12.989	1.4104e-07	6.8506	6.2667e-07	Choteau control - Choteau infested; Choteau control - Conan control; Choteau control - Conan infested; Dane control - Choteau control; Otana control - Choteau control; Otana infested - Choteau control; Choteau control - Reeder infested; Choteau control - Scholar control; Choteau control - Scholar infested; Dane control - Choteau infested; Dane infested - Choteau infested; Otana control - Choteau …
1-18:2-2-18:3-digalactosyldiacylglycerol	8.725	5.6105e-06	5.251	1.9792e-05	Dane control - Choteau control; Dane infested - Choteau control; Otana control - Choteau control; Otana infested - Choteau control; Dane control - Choteau infested; Dane infested - Choteau infested; Otana control - Choteau infested; Otana infested - Choteau infested; Reeder control - Choteau infested; Dane control - Conan control; Dane infested - Conan control; Otana control - Conan control; Otan…
1-18:2-2-18:3-monogalactosyldiacylglycerol	7.9645	1.2372e-05	4.9076	3.7598e-05	Dane control - Choteau control; Dane infested - Choteau control; Otana control - Choteau control; Otana infested - Choteau control; Dane control - Choteau infested; Dane infested - Choteau infested; Otana control - Choteau infested; Otana infested - Choteau infested; Dane control - Conan control; Dane infested - Conan control; Otana control - Conan control; Otana infested - Conan control; Dane co…
1-18:3-2-18:2-monogalactosyldiacylglycerol	4.8019	0.00064392	3.1912	0.0013824	Choteau control - Choteau infested; Choteau control - Conan control; Choteau control - Conan infested; Choteau control - Dane control; Choteau control - Reeder control; Choteau control - Reeder infested; Choteau control - Scholar control; Choteau control - Scholar infested; Otana control - Choteau infested; Otana infested - Choteau infested; Dane infested - Conan control; Otana control - Conan co…
1-18:3-2-trans-16:1-phosphatidylglycerol	31.001	1.6827e-11	10.774	1.4063e-10	Dane control - Choteau control; Dane infested - Choteau control; Otana control - Choteau control; Otana infested - Choteau control; Reeder control - Choteau control; Dane control - Choteau infested; Dane infested - Choteau infested; Otana control - Choteau infested; Otana infested - Choteau infested; Reeder control - Choteau infested; Dane control - Conan control; Dane infested - Conan control; O…
11-dehydro-15-oxo spinosyn macrolactone	6.1969	9.682e-05	4.014	0.00026344	Choteau infested - Choteau control; Conan control - Choteau control; Conan infested - Choteau control; Reeder control - Choteau control; Choteau infested - Dane control; Choteau infested - Dane infested; Choteau infested - Otana control; Choteau infested - Otana infested; Choteau infested - Scholar infested; Conan control - Dane control; Conan control - Dane infested; Conan control - Otana contro…
11-oxo-β-amyrin	8.501	7.0455e-06	5.1521	2.3775e-05	Conan control - Choteau control; Dane control - Choteau control; Dane infested - Choteau control; Otana control - Choteau control; Otana infested - Choteau control; Dane control - Choteau infested; Dane infested - Choteau infested; Otana control - Choteau infested; Otana infested - Choteau infested; Conan control - Reeder control; Conan control - Reeder infested; Conan control - Scholar control; …
12-hydroxydihydrochelirubine	3.704	0.0035387	2.4512	0.0061489	Dane control - Choteau control; Dane infested - Choteau control; Otana control - Choteau control; Dane control - Choteau infested; Dane infested - Choteau infested; Dane control - Conan control; Dane infested - Conan control; Otana control - Conan control; Dane control - Conan infested; Dane infested - Conan infested; Dane control - Otana infested; Dane control - Reeder control; Dane control - Re…
13-apo-β-carotenone	5.7495	0.00017261	3.7629	0.00043275	Dane control - Choteau control; Dane infested - Choteau control; Otana control - Choteau control; Otana infested - Choteau control; Dane control - Choteau infested; Dane infested - Choteau infested; Otana control - Choteau infested; Otana infested - Choteau infested; Dane control - Conan control; Dane infested - Conan control; Otana control - Conan control; Otana infested - Conan control; Dane co…
15,16-dihydrobiliverdin	3.1073	0.0097745	2.0099	0.015302	Dane control - Choteau control; Dane infested - Choteau control; Choteau infested - Otana control; Choteau infested - Otana infested; Conan control - Otana control; Conan control - Otana infested; Dane control - Otana control; Dane control - Otana infested; Dane control - Reeder control; Dane control - Scholar control; Dane infested - Otana control; Dane infested - Otana infested; Dane infested -…
16-epivellosimine	26.567	8.9937e-11	10.046	5.7396e-10	Choteau infested - Choteau control; Dane control - Choteau control; Dane infested - Choteau control; Otana control - Choteau control; Otana infested - Choteau control; Choteau infested - Conan control; Choteau infested - Conan infested; Dane control - Choteau infested; Dane infested - Choteau infested; Otana control - Choteau infested; Otana infested - Choteau infested; Choteau infested - Reeder …
16-feruloyloxypalmitate	6118.9	1.4344e-38	37.843	1.6783e-36	Dane control - Choteau control; Dane infested - Choteau control; Otana control - Choteau control; Otana infested - Choteau control; Dane control - Choteau infested; Dane infested - Choteau infested; Otana control - Choteau infested; Otana infested - Choteau infested; Dane control - Conan control; Dane infested - Conan control; Otana control - Conan control; Otana infested - Conan control; Dane co…
17-O-deacetylvindoline	9.6536	2.2772e-06	5.6426	9.1875e-06	Choteau control - Dane control; Choteau control - Dane infested; Choteau control - Otana control; Choteau control - Otana infested; Choteau infested - Dane control; Choteau infested - Dane infested; Choteau infested - Otana control; Choteau infested - Otana infested; Choteau infested - Scholar infested; Conan control - Dane control; Conan control - Dane infested; Conan control - Otana control; Co…
17-oxosparteine	5.901	0.0001415	3.8492	0.00036254	Choteau control - Dane control; Choteau control - Dane infested; Choteau control - Otana control; Choteau control - Otana infested; Choteau control - Reeder infested; Choteau infested - Dane control; Choteau infested - Dane infested; Choteau infested - Otana control; Choteau infested - Otana infested; Conan control - Dane control; Conan control - Dane infested; Conan control - Otana control; Cona…
1-methoxy-3-indolylmethyl-glucosinolate	4832.9	2.43e-37	36.614	1.7059e-35	Choteau infested - Choteau control; Conan control - Choteau control; Conan infested - Choteau control; Choteau control - Dane control; Choteau control - Dane infested; Choteau control - Otana control; Choteau control - Otana infested; Reeder control - Choteau control; Reeder infested - Choteau control; Scholar control - Choteau control; Scholar infested - Choteau control; Choteau infested - Dane …
1-monopalmitoylethylene glycol	4051	2.0172e-36	35.695	9.1418e-35	Choteau control - Conan infested; Dane control - Choteau control; Dane infested - Choteau control; Otana control - Choteau control; Otana infested - Choteau control; Choteau control - Reeder infested; Choteau control - Scholar control; Choteau control - Scholar infested; Dane control - Choteau infested; Dane infested - Choteau infested; Otana control - Choteau infested; Otana infested - Choteau i…
1-naphthol	3.688	0.0036335	2.4397	0.006267	Dane control - Choteau control; Dane infested - Choteau control; Otana control - Choteau control; Otana infested - Choteau control; Dane control - Choteau infested; Dane infested - Choteau infested; Otana control - Choteau infested; Otana infested - Choteau infested; Dane control - Conan control; Dane infested - Conan control; Otana control - Conan control; Otana infested - Conan control; Conan i…
1-O-galloyl-β-D-glucose	1048.6	2.1753e-29	28.662	3.1814e-28	Conan infested - Choteau control; Choteau control - Dane control; Choteau control - Dane infested; Choteau control - Otana control; Choteau control - Otana infested; Choteau infested - Dane control; Choteau infested - Dane infested; Choteau infested - Otana control; Choteau infested - Otana infested; Conan control - Dane control; Conan control - Dane infested; Conan control - Otana control; Conan…
1-oleoyl-2-lyso-glycerone phosphate	5.0078	0.00047828	3.3203	0.0010558	Choteau control - Choteau infested; Choteau control - Reeder infested; Choteau control - Scholar infested; Conan control - Choteau infested; Conan infested - Choteau infested; Dane control - Choteau infested; Dane infested - Choteau infested; Otana control - Choteau infested; Otana infested - Choteau infested; Reeder control - Choteau infested; Conan control - Reeder infested; Conan control - Sch…
1-phenyl-7-(3,4-dihydroxyphenyl)-hepta-1,3-dien-5-one	3536.9	1.0267e-35	34.989	4.0039e-34	Dane control - Choteau control; Dane infested - Choteau control; Otana control - Choteau control; Otana infested - Choteau control; Dane control - Choteau infested; Dane infested - Choteau infested; Otana control - Choteau infested; Otana infested - Choteau infested; Dane control - Conan control; Dane infested - Conan control; Otana control - Conan control; Otana infested - Conan control; Dane co…
1-pyrroline	2.3941	0.035763	1.4466	0.047014	Choteau infested - Choteau control; Otana control - Choteau control; Scholar infested - Choteau control; Choteau infested - Conan control; Choteau infested - Scholar control; Otana control - Conan control; Scholar infested - Conan control; Scholar infested - Dane control; Scholar infested - Dane infested; Otana control - Reeder infested; Otana control - Scholar control; Scholar infested - Reeder …
2α,7β-dihydroxytaxusin	1112.6	1.0699e-29	28.971	1.6327e-28	Dane control - Choteau control; Dane infested - Choteau control; Otana control - Choteau control; Otana infested - Choteau control; Dane control - Choteau infested; Dane infested - Choteau infested; Otana control - Choteau infested; Otana infested - Choteau infested; Dane control - Conan control; Dane infested - Conan control; Otana control - Conan control; Otana infested - Conan control; Dane co…
2α-hydroxytaxusin	8.8107	5.148e-06	5.2884	1.8438e-05	Choteau control - Dane control; Choteau control - Dane infested; Choteau control - Otana control; Choteau control - Otana infested; Choteau control - Scholar infested; Choteau infested - Dane control; Choteau infested - Dane infested; Choteau infested - Otana control; Choteau infested - Otana infested; Conan control - Dane control; Conan control - Dane infested; Conan control - Otana control; Con…
2-omega-hydroxy-C22:0-LPA	8.2828	8.8313e-06	5.054	2.8052e-05	Choteau control - Choteau infested; Choteau control - Conan control; Choteau control - Conan infested; Choteau control - Reeder infested; Choteau control - Scholar infested; Dane control - Choteau infested; Dane infested - Choteau infested; Otana control - Choteau infested; Otana infested - Choteau infested; Reeder control - Choteau infested; Dane control - Conan control; Dane infested - Conan co…
2-(3-benzoylphenyl)-3,5,7-trihydroxychromen-4-one	3405.8	1.6151e-35	34.792	5.9675e-34	Dane control - Choteau control; Dane infested - Choteau control; Otana control - Choteau control; Otana infested - Choteau control; Dane control - Choteau infested; Dane infested - Choteau infested; Otana control - Choteau infested; Otana infested - Choteau infested; Conan control - Conan infested; Dane control - Conan control; Dane infested - Conan control; Otana control - Conan control; Otana i…
2-(4'-methylthio)butylmalate	3.257	0.0075298	2.1232	0.012236	Conan infested - Choteau control; Dane control - Choteau control; Otana control - Choteau control; Otana infested - Choteau control; Conan infested - Choteau infested; Dane control - Choteau infested; Otana control - Choteau infested; Otana infested - Choteau infested; Conan infested - Conan control; Otana control - Conan control; Otana infested - Conan control; Conan infested - Reeder infested; …
2,3-dioctanoylglyceramide	5.1868	0.00037126	3.4303	0.00084617	Conan control - Choteau control; Dane control - Choteau control; Dane infested - Choteau control; Otana control - Choteau control; Otana infested - Choteau control; Dane control - Choteau infested; Dane infested - Choteau infested; Otana control - Choteau infested; Otana infested - Choteau infested; Conan control - Reeder control; Conan control - Scholar control; Conan control - Scholar infested;…
2,4-diamino-6-ethyl-5,3'-(2-trifluoromethyl-4-sulphonamidophenoxy)prop-1'-yloxypyrimidine	10.678	9.039e-07	6.0439	3.7547e-06	Conan control - Choteau control; Dane control - Choteau control; Dane infested - Choteau control; Otana control - Choteau control; Otana infested - Choteau control; Reeder control - Choteau control; Reeder infested - Choteau control; Scholar infested - Choteau control; Conan control - Choteau infested; Dane control - Choteau infested; Dane infested - Choteau infested; Otana control - Choteau infe…
2,4-dihydroxycinnamate	9.07	3.9827e-06	5.3998	1.4951e-05	Choteau control - Dane control; Choteau control - Dane infested; Choteau control - Otana control; Choteau control - Otana infested; Choteau infested - Dane control; Choteau infested - Dane infested; Choteau infested - Otana control; Choteau infested - Otana infested; Conan control - Dane control; Conan control - Dane infested; Conan control - Otana control; Conan control - Otana infested; Conan i…
2,5-diamino-6-(5-phospho-D-ribosylamino)pyrimidin-4(3H)-one	2.4248	0.033764	1.4715	0.044637	Dane control - Choteau control; Reeder control - Choteau control; Reeder infested - Choteau control; Scholar control - Choteau control; Scholar infested - Choteau control; Dane control - Conan control; Reeder control - Conan control; Reeder infested - Conan control; Scholar control - Conan control; Scholar infested - Conan control; Reeder infested - Otana infested; Scholar control - Otana infeste…
24-alkyl sterol 1	9.2077	3.4826e-06	5.4581	1.3507e-05	Conan control - Choteau control; Dane control - Choteau control; Dane infested - Choteau control; Otana control - Choteau control; Otana infested - Choteau control; Dane control - Choteau infested; Dane infested - Choteau infested; Otana control - Choteau infested; Otana infested - Choteau infested; Conan control - Reeder control; Conan control - Reeder infested; Conan control - Scholar control; …
24-epicathasterone-22-O-sulfate	4.3817	0.0012066	2.9184	0.002427	Choteau control - Dane control; Choteau control - Dane infested; Choteau control - Otana control; Choteau control - Otana infested; Conan control - Choteau infested; Conan infested - Choteau infested; Reeder control - Choteau infested; Conan control - Dane control; Conan control - Dane infested; Conan control - Otana control; Conan control - Otana infested; Conan control - Reeder infested; Conan …
24-methylenecycloartanol	13.396	1.0451e-07	6.9808	4.7334e-07	Dane control - Choteau control; Dane infested - Choteau control; Otana control - Choteau control; Otana infested - Choteau control; Dane control - Choteau infested; Dane infested - Choteau infested; Otana control - Choteau infested; Otana infested - Choteau infested; Reeder control - Choteau infested; Dane control - Conan control; Dane infested - Conan control; Otana control - Conan control; Otan…
26-hydroxybrassinolide	3.5002	0.0049706	2.3036	0.0083279	Choteau infested - Choteau control; Conan control - Choteau control; Conan infested - Choteau control; Reeder control - Choteau control; Reeder infested - Choteau control; Choteau infested - Dane control; Choteau infested - Dane infested; Choteau infested - Otana infested; Choteau infested - Scholar infested; Conan control - Dane control; Conan control - Dane infested; Conan control - Otana infes…
2-amino-6-hydroxymethyl-7,7-dimethyl-7,8-dihydropteridin-4-one	3.0732	0.01038	1.9838	0.015954	Choteau control - Dane control; Choteau control - Dane infested; Choteau control - Otana control; Choteau control - Otana infested; Conan control - Choteau infested; Conan infested - Choteau infested; Conan control - Dane control; Conan control - Dane infested; Conan control - Otana control; Conan control - Otana infested; Conan control - Reeder control; Conan control - Scholar control; Conan con…
2-carboxy-D-arabinitol	5.3545	0.00029413	3.5315	0.00068098	Choteau infested - Choteau control; Conan control - Choteau control; Conan infested - Choteau control; Dane control - Choteau control; Reeder infested - Choteau control; Scholar control - Choteau control; Scholar infested - Choteau control; Choteau infested - Dane infested; Choteau infested - Otana infested; Choteau infested - Reeder control; Conan control - Dane infested; Conan control - Otana i…
2-C-methyl-D-erythritol-2,4-cyclodiphosphate	5.2652	0.00033277	3.4779	0.00076591	Choteau control - Dane control; Choteau control - Dane infested; Choteau infested - Dane control; Choteau infested - Dane infested; Conan control - Dane control; Conan control - Dane infested; Conan infested - Dane control; Conan infested - Dane infested; Otana control - Dane control; Otana infested - Dane control; Reeder control - Dane control; Reeder infested - Dane control; Scholar control - D…
2-dehydropantolactone	4.0118	0.0021492	2.6677	0.0040558	Dane control - Choteau control; Dane infested - Choteau control; Otana control - Choteau control; Otana infested - Choteau control; Dane control - Choteau infested; Dane infested - Choteau infested; Otana control - Choteau infested; Otana infested - Choteau infested; Reeder control - Choteau infested; Dane control - Conan control; Dane infested - Conan control; Otana control - Conan control; Otan…
2-deoxy-α-D-ribose-1-phosphate	9.146	3.6977e-06	5.4321	1.4107e-05	Choteau control - Conan infested; Choteau control - Dane control; Choteau control - Dane infested; Choteau control - Otana control; Choteau control - Otana infested; Choteau infested - Conan infested; Choteau infested - Dane control; Choteau infested - Dane infested; Choteau infested - Otana control; Choteau infested - Otana infested; Conan control - Dane control; Conan control - Dane infested; C…
2'-deoxycytidine 3'-monophosphate	2752.3	2.0766e-34	33.683	5.3991e-33	Choteau control - Dane control; Choteau control - Dane infested; Choteau control - Otana control; Choteau control - Otana infested; Choteau infested - Dane control; Choteau infested - Dane infested; Choteau infested - Otana control; Choteau infested - Otana infested; Conan control - Dane control; Conan control - Dane infested; Conan control - Otana control; Conan control - Otana infested; Conan i…
2'-deoxyguanosine	26.514	9.1922e-11	10.037	5.8135e-10	Dane control - Choteau control; Dane infested - Choteau control; Otana control - Choteau control; Otana infested - Choteau control; Scholar infested - Choteau control; Dane control - Choteau infested; Dane infested - Choteau infested; Otana control - Choteau infested; Otana infested - Choteau infested; Scholar infested - Choteau infested; Dane control - Conan control; Dane infested - Conan contro…
2-hydroxyphenylacetate	5.3526	0.0002949	3.5303	0.00068098	Choteau control - Choteau infested; Choteau control - Dane control; Choteau control - Dane infested; Choteau control - Otana control; Choteau control - Otana infested; Choteau control - Scholar infested; Conan control - Choteau infested; Conan infested - Choteau infested; Reeder control - Choteau infested; Conan control - Dane control; Conan control - Dane infested; Conan control - Otana control;…
2-hydroxysuccinamate	4.3758	0.0012174	2.9146	0.0024418	Choteau control - Dane control; Choteau control - Dane infested; Choteau control - Otana control; Choteau control - Reeder infested; Choteau control - Scholar control; Choteau infested - Dane control; Choteau infested - Dane infested; Conan control - Dane control; Conan control - Dane infested; Conan control - Otana control; Conan control - Reeder infested; Conan control - Scholar control; Conan …
2-isopropylmaleate	3.9167	0.0025027	2.6016	0.0046479	Choteau control - Conan control; Choteau control - Dane infested; Choteau control - Otana control; Choteau control - Otana infested; Choteau infested - Conan control; Choteau infested - Dane control; Choteau infested - Dane infested; Choteau infested - Otana control; Choteau infested - Otana infested; Conan infested - Conan control; Reeder control - Conan control; Reeder infested - Conan control;…
2-isopropylphenol	12.997	1.4016e-07	6.8534	6.2667e-07	Dane control - Choteau control; Dane infested - Choteau control; Otana control - Choteau control; Otana infested - Choteau control; Dane control - Choteau infested; Dane infested - Choteau infested; Otana control - Choteau infested; Otana infested - Choteau infested; Reeder control - Choteau infested; Dane control - Conan control; Dane infested - Conan control; Otana control - Conan control; Otan…
2-methyl-1,5-dinitro-3-nitrosobenzene	6.1908	9.7573e-05	4.0107	0.00026446	Choteau control - Choteau infested; Choteau control - Conan control; Choteau control - Dane control; Choteau control - Dane infested; Choteau control - Otana control; Choteau control - Otana infested; Choteau control - Reeder infested; Conan infested - Choteau infested; Reeder control - Choteau infested; Scholar infested - Choteau infested; Conan infested - Conan control; Reeder control - Conan c…
2-methyl-3-hydroxybutyryl-CoA	33.927	6.2492e-12	11.204	5.8492e-11	Choteau infested - Choteau control; Conan control - Choteau control; Conan infested - Choteau control; Choteau control - Dane control; Choteau control - Dane infested; Choteau control - Otana control; Choteau control - Otana infested; Reeder control - Choteau control; Reeder infested - Choteau control; Scholar control - Choteau control; Scholar infested - Choteau control; Choteau infested - Dane …
2-naphthol glucoside	34.589	5.0487e-12	11.297	4.8551e-11	Choteau infested - Choteau control; Conan control - Choteau control; Conan infested - Choteau control; Choteau control - Dane control; Choteau control - Dane infested; Choteau control - Otana control; Choteau control - Otana infested; Reeder control - Choteau control; Reeder infested - Choteau control; Scholar control - Choteau control; Scholar infested - Choteau control; Choteau infested - Dane …
2-O-caffeoylglucarate	8.3966	7.8459e-06	5.1054	2.565e-05	Dane control - Choteau control; Dane infested - Choteau control; Otana control - Choteau control; Otana infested - Choteau control; Dane control - Choteau infested; Dane infested - Choteau infested; Otana control - Choteau infested; Otana infested - Choteau infested; Dane control - Conan control; Dane infested - Conan control; Otana control - Conan control; Otana infested - Conan control; Dane co…
2-oxindole-3-acetyl-L-aspartate	15.751	2.1037e-08	7.677	1.1188e-07	Choteau control - Dane control; Choteau control - Dane infested; Choteau control - Otana control; Choteau control - Otana infested; Choteau control - Reeder infested; Choteau infested - Dane control; Choteau infested - Dane infested; Choteau infested - Otana control; Choteau infested - Otana infested; Conan control - Dane control; Conan control - Dane infested; Conan control - Otana control; Cona…
2-oxo-7-methylthioheptanoate	2.8936	0.014289	1.845	0.020768	Choteau infested - Choteau control; Dane control - Choteau control; Dane infested - Choteau control; Otana control - Choteau control; Scholar infested - Choteau control; Choteau infested - Reeder control; Dane control - Conan control; Scholar infested - Conan control; Dane control - Otana infested; Dane control - Reeder control; Dane control - Reeder infested; Dane control - Scholar control; Dane…
2-oxo-8-methylthiooctanoate	8.3533	8.2061e-06	5.0859	2.6547e-05	Dane control - Choteau control; Dane infested - Choteau control; Otana control - Choteau control; Otana infested - Choteau control; Dane control - Choteau infested; Dane infested - Choteau infested; Otana control - Choteau infested; Otana infested - Choteau infested; Dane control - Conan control; Dane infested - Conan control; Otana control - Conan control; Otana infested - Conan control; Dane co…
2-oxo-9-methylthiononanoate	3.5069	0.0049148	2.3085	0.0082739	Choteau infested - Choteau control; Conan infested - Choteau control; Dane control - Choteau control; Dane infested - Choteau control; Otana control - Choteau control; Scholar infested - Choteau control; Choteau infested - Reeder control; Choteau infested - Reeder infested; Choteau infested - Scholar control; Dane control - Conan control; Dane infested - Conan control; Otana control - Conan contr…
2-oxoglutaramate	324.13	2.6522e-23	22.576	3.1031e-22	Dane control - Choteau control; Dane infested - Choteau control; Otana control - Choteau control; Otana infested - Choteau control; Scholar control - Choteau control; Dane control - Choteau infested; Dane infested - Choteau infested; Otana control - Choteau infested; Otana infested - Choteau infested; Scholar control - Choteau infested; Dane control - Conan control; Dane infested - Conan control;…
2-oxovalerate	18138	3.1282e-44	43.505	1.098e-41	Dane control - Choteau control; Dane infested - Choteau control; Otana control - Choteau control; Otana infested - Choteau control; Reeder control - Choteau control; Reeder infested - Choteau control; Dane control - Choteau infested; Dane infested - Choteau infested; Otana control - Choteau infested; Otana infested - Choteau infested; Reeder control - Choteau infested; Reeder infested - Choteau i…
2-pyrone-4,6-dicarboxylate	29052	1.0983e-46	45.959	7.7102e-44	Choteau infested - Choteau control; Conan control - Choteau control; Conan infested - Choteau control; Choteau control - Dane control; Choteau control - Dane infested; Choteau control - Otana control; Choteau control - Otana infested; Reeder control - Choteau control; Reeder infested - Choteau control; Scholar control - Choteau control; Scholar infested - Choteau control; Choteau infested - Dane …
2-succinyl-5-enolpyruvyl-6-hydroxy-3-cyclohexene-1-carboxylate	27.08	7.3181e-11	10.136	4.8927e-10	Choteau infested - Choteau control; Dane control - Choteau control; Dane infested - Choteau control; Otana control - Choteau control; Otana infested - Choteau control; Choteau infested - Conan control; Choteau infested - Conan infested; Dane control - Choteau infested; Dane infested - Choteau infested; Otana control - Choteau infested; Otana infested - Choteau infested; Choteau infested - Reeder …
2-trans-hexadecenal	2763.4	1.9786e-34	33.704	5.3422e-33	Choteau control - Conan infested; Dane control - Choteau control; Dane infested - Choteau control; Otana control - Choteau control; Otana infested - Choteau control; Choteau infested - Conan infested; Dane control - Choteau infested; Dane infested - Choteau infested; Otana control - Choteau infested; Otana infested - Choteau infested; Dane control - Conan control; Dane infested - Conan control; O…
3 hydroxylarreatricin	3.7938	0.0030541	2.5151	0.0054833	Conan control - Choteau control; Conan infested - Choteau control; Dane control - Choteau control; Dane infested - Choteau control; Conan control - Choteau infested; Conan infested - Choteau infested; Dane control - Choteau infested; Dane infested - Choteau infested; Conan control - Otana control; Conan control - Otana infested; Conan control - Reeder control; Conan control - Reeder infested; Con…
3-β-D-galactosyl-sn-glycerol	3.1199	0.0095606	2.0195	0.015048	Choteau control - Dane control; Choteau control - Dane infested; Choteau control - Scholar infested; Conan control - Dane control; Conan control - Dane infested; Conan control - Scholar infested; Conan infested - Dane control; Conan infested - Dane infested; Conan infested - Scholar infested; Otana control - Dane control; Otana infested - Dane control; Reeder control - Dane control; Scholar contr…
3-(2-propenoic acid)-o-benzoquinone	15.998	1.799e-08	7.745	9.7898e-08	Choteau control - Dane control; Choteau control - Dane infested; Choteau control - Otana control; Choteau control - Otana infested; Choteau infested - Dane control; Choteau infested - Dane infested; Choteau infested - Otana control; Choteau infested - Otana infested; Conan control - Dane control; Conan control - Dane infested; Conan control - Otana control; Conan control - Otana infested; Conan i…
3-(O-β-glucosyl)-2-oxindole-3-acetyl-asp	11.588	4.2041e-07	6.3763	1.7779e-06	Choteau infested - Choteau control; Conan control - Choteau control; Conan infested - Choteau control; Dane infested - Choteau control; Reeder control - Choteau control; Reeder infested - Choteau control; Scholar control - Choteau control; Scholar infested - Choteau control; Choteau infested - Dane control; Choteau infested - Otana control; Choteau infested - Otana infested; Conan control - Dane …
3,4-dehydroproline	2.8548	0.015323	1.8147	0.021863	Choteau control - Conan control; Choteau control - Conan infested; Choteau control - Dane infested; Choteau control - Reeder control; Choteau control - Reeder infested; Choteau control - Scholar control; Otana control - Choteau infested; Dane control - Conan control; Otana control - Conan control; Otana infested - Conan control; Dane control - Conan infested; Otana control - Conan infested; Otana…
3,4-dihydroxyphenylpyruvate	42.891	4.6027e-13	12.337	5.1287e-12	Choteau control - Dane control; Choteau control - Dane infested; Choteau control - Otana control; Choteau control - Otana infested; Choteau control - Reeder infested; Choteau infested - Dane control; Choteau infested - Dane infested; Choteau infested - Otana control; Choteau infested - Otana infested; Choteau infested - Reeder infested; Conan control - Dane control; Conan control - Dane infested;…
3,4'-dimethylkaempferol	29.16	3.2812e-11	10.484	2.3943e-10	Dane control - Choteau control; Dane infested - Choteau control; Otana control - Choteau control; Otana infested - Choteau control; Reeder infested - Choteau control; Dane control - Choteau infested; Dane infested - Choteau infested; Otana control - Choteau infested; Otana infested - Choteau infested; Reeder infested - Choteau infested; Dane control - Conan control; Dane infested - Conan control;…
3,5-dihydroxyanisole	3.1066	0.009787	2.0093	0.015302	Dane control - Choteau control; Dane infested - Choteau control; Otana control - Choteau control; Reeder infested - Choteau control; Scholar infested - Choteau control; Dane control - Choteau infested; Dane infested - Choteau infested; Otana control - Choteau infested; Reeder infested - Choteau infested; Dane control - Conan control; Dane infested - Conan control; Dane control - Conan infested; D…
3,5-dihydroxybiphenyl	22.897	4.4077e-10	9.3558	2.6222e-09	Dane control - Choteau control; Dane infested - Choteau control; Otana control - Choteau control; Otana infested - Choteau control; Dane control - Choteau infested; Dane infested - Choteau infested; Otana control - Choteau infested; Otana infested - Choteau infested; Dane control - Conan control; Dane infested - Conan control; Otana control - Conan control; Otana infested - Conan control; Dane co…
3,5-dimethoxyphenol	8.4074	7.7585e-06	5.1102	2.5571e-05	Choteau control - Dane control; Choteau control - Dane infested; Choteau control - Otana control; Choteau control - Otana infested; Choteau infested - Dane control; Choteau infested - Dane infested; Choteau infested - Otana control; Choteau infested - Otana infested; Conan control - Dane control; Conan control - Dane infested; Conan control - Otana control; Conan control - Otana infested; Conan i…
3,6,7,2',4'-pentamethylquercetagetin	3.7549	0.0032547	2.4875	0.0057407	Otana control - Choteau control; Otana infested - Choteau control; Reeder infested - Choteau control; Scholar control - Choteau control; Scholar infested - Choteau control; Otana control - Choteau infested; Otana infested - Choteau infested; Reeder infested - Choteau infested; Scholar infested - Choteau infested; Dane infested - Conan control; Otana control - Conan control; Otana infested - Conan…
3-aminopropanal	3.1828	0.0085656	2.0672	0.013728	Dane infested - Choteau control; Dane control - Choteau infested; Dane infested - Choteau infested; Otana control - Choteau infested; Dane control - Conan control; Dane infested - Conan control; Otana control - Conan control; Otana infested - Conan control; Dane control - Reeder control; Dane control - Reeder infested; Dane control - Scholar control; Dane infested - Reeder control; Dane infested …
3-cyano-L-alanine	16.192	1.5931e-08	7.7978	8.876e-08	Choteau control - Dane control; Choteau control - Dane infested; Choteau control - Otana control; Choteau control - Otana infested; Choteau infested - Dane control; Choteau infested - Dane infested; Choteau infested - Otana control; Choteau infested - Otana infested; Conan control - Dane control; Conan control - Dane infested; Conan control - Otana control; Conan control - Otana infested; Conan i…
3''-deamino-3''-oxonicotianamine	16.226	1.5599e-08	7.8069	8.7606e-08	Dane control - Choteau control; Dane infested - Choteau control; Otana control - Choteau control; Otana infested - Choteau control; Dane control - Choteau infested; Dane infested - Choteau infested; Otana control - Choteau infested; Otana infested - Choteau infested; Dane control - Conan control; Dane infested - Conan control; Otana control - Conan control; Otana infested - Conan control; Dane co…
3-dehydroteasterone	4.2282	0.0015287	2.8157	0.0029892	Choteau control - Choteau infested; Choteau control - Conan control; Choteau control - Conan infested; Choteau control - Reeder control; Choteau control - Reeder infested; Choteau control - Scholar infested; Dane control - Choteau infested; Dane infested - Choteau infested; Otana control - Choteau infested; Dane control - Conan control; Dane infested - Conan control; Otana control - Conan control…
3-dimethylallyl-4-hydroxybenzoate	3.7206	0.0034433	2.463	0.006013	Dane control - Choteau infested; Dane infested - Choteau infested; Otana control - Choteau infested; Dane control - Conan control; Dane infested - Conan control; Dane control - Conan infested; Dane infested - Conan infested; Otana control - Conan infested; Dane control - Otana infested; Dane control - Reeder control; Dane control - Reeder infested; Dane control - Scholar control; Dane control - S…
3-hydroxy-β-ionone	2.849	0.015482	1.8102	0.022046	Choteau control - Choteau infested; Choteau control - Conan control; Choteau control - Conan infested; Choteau control - Scholar infested; Dane control - Choteau infested; Otana control - Choteau infested; Otana infested - Choteau infested; Reeder control - Choteau infested; Reeder infested - Choteau infested; Dane control - Conan control; Otana control - Conan control; Otana infested - Conan con…
3-hydroxy-2-oxindole-3-acetyl-asp	2164.6	3.6958e-33	32.432	7.862e-32	Dane control - Choteau control; Dane infested - Choteau control; Otana control - Choteau control; Otana infested - Choteau control; Dane control - Choteau infested; Dane infested - Choteau infested; Otana control - Choteau infested; Otana infested - Choteau infested; Dane control - Conan control; Dane infested - Conan control; Otana control - Conan control; Otana infested - Conan control; Dane co…
3-hydroxyquinine	4.3597	0.0012479	2.9038	0.0024958	Conan infested - Choteau control; Reeder control - Choteau control; Conan infested - Choteau infested; Reeder control - Choteau infested; Conan control - Dane control; Conan control - Dane infested; Conan control - Otana control; Conan control - Otana infested; Conan control - Scholar control; Conan control - Scholar infested; Conan infested - Dane control; Conan infested - Dane infested; Conan i…
3-methoxybenzaldehyde	3.1638	0.008854	2.0529	0.014094	Choteau control - Dane control; Choteau control - Dane infested; Choteau control - Otana control; Choteau control - Otana infested; Choteau infested - Dane control; Choteau infested - Dane infested; Choteau infested - Otana control; Conan control - Dane control; Conan control - Dane infested; Conan control - Otana control; Conan infested - Dane control; Conan infested - Dane infested; Reeder cont…
3-methoxytyramine	5.7373	0.00017542	3.7559	0.00043823	Dane control - Choteau control; Dane infested - Choteau control; Otana control - Choteau control; Otana infested - Choteau control; Scholar infested - Choteau control; Dane control - Choteau infested; Dane infested - Choteau infested; Otana control - Choteau infested; Otana infested - Choteau infested; Scholar infested - Choteau infested; Dane infested - Conan control; Otana control - Conan contr…
3-methyl-2-oxobutanoate	423.16	1.1095e-24	23.955	1.3428e-23	Choteau control - Conan infested; Choteau control - Dane control; Choteau control - Dane infested; Choteau control - Otana control; Choteau control - Otana infested; Choteau control - Scholar control; Choteau infested - Conan infested; Choteau infested - Dane control; Choteau infested - Dane infested; Choteau infested - Otana control; Choteau infested - Otana infested; Choteau infested - Scholar …
[truncated: 405 more rows]

## Sheet: ST5. Oat PCA loadings
compound	PC1	PC2	PC3	PC4	PC5	PC6	PC7	PC8	PC9	PC10	PC11	PC12
[truncated: 645 more rows]

## Sheet: ST6. Oat_sig
compound	m/z	retention time	formula	Status F-value	Status raw p-value	Status adjusted p-value	Cultivar F-value	Cultivar raw p-value	Cultivar adjusted p-value	Interaction (Cultivar * Status) F-value	Interaction (Cultivar * Status) raw p-value	Interaction (Cultivar * Status) adjusted p-value
[truncated: 96 more rows]

[truncated: 3 more sheets: ST7. Wheat PCA loadings, ST8. Wheat_sig, ST9. Oatwheat_complete_dataset]
